# Supplementary material for: Dynamic organelle distribution initiates actin-based spindle migration in mouse oocytes
Source: Nat Commun. 2020 Jan 14;11:277. doi: 10.1038/s41467-019-14068-3 (PMC6959240; doi:10.1038/s41467-019-14068-3)
Supplement: Supplementary file 26 — Source Data [file 41467_2019_14068_MOESM26_ESM.xlsx]

## Sheet: Figure 1
																						Figure 1j	Distance from central position (μm)									Figure 1k	Chromosomes speed (μm/min)					Figure 1l	Spindle migraiton(%)
	Figure 1f	Spindle migraiton(%)				Figure 1g		Distance from central position (μm)							Figure 1h		Chromosomes speed (μm/min)
																						Time (min)	FMN2-/-		FMN2FL		FMN2ΔCLD		FMN2ΔSLD				FMN2-/-	FMN2ΔCLD	FMN2ΔSLD	Formin2FL		FMN2-/-	FMN2ΔCLD	FMN2ΔSLD	Formin2FL
	Control	SLD	CLD			time（min）	Control		CLD		SLD						Control	SLD	CLD			0	0	0	0	0	0	0	0	0			0.015269	0.048099	0.078608	0.111465		25	71.875	17.2414	82.3
	88	26.087	63.1579			0	0	0	0	0	0	0					0.053452	0.029959	0.0537			20	0.077302	0.693685	1.41369	1.61188	1.2589	1.3558	0.756669	1.58765			0.027499	0.030065	0.030604	0.089751		25	93.4783	28	78.9
	80.9524	39.2857	69.5652			20	1.60629	1.62462	2.31557	1.10369	0.288031	3.24549					0.052508	0.046266	0.042094			40	0.297758	1.00186	3.04494	1.91879	2.85091	2.17815	1.15711	1.3938			0.008149	0.037364	0.036509	0.082477		15.5556	90.3226	28.5714	75
	88	12.5	75			40	3.35935	2.33954	4.03589	1.8946	0.292473	2.30584					0.076245	0.031684	0.048146			60	0.745513	0.757518	4.55955	3.33502	4.20791	3.269	1.42431	1.30641			0.000765	0.069519	0.005391	0.048034		29.4118	88.8889	37.7358
	88.5714	14.8936	90.566			60	4.71863	2.59038	5.73746	2.18438	1.03623	1.33074					0.144708	0.03489	0.120727			80	0.586019	1.32983	5.99012	3.79099	5.96963	3.6181	2.22757	2.13837			0.007373	0.092842	0.010096	0.106015		30.4348	78.9474	44.4444
						80	6.33456	2.74624	7.13172	2.87977	1.56103	1.50519					0.111842	0.018162	0.034465			100	0.685744	0.775649	7.777	3.43736	7.79911	4.37532	2.48615	2.28631			0.010387	0.067367	0.010951	0.046245		7.1	88.9	57.1429
						100	8.16399	3.49763	8.20082	3.1256	2.066	1.54524					0.018086	0.014787	0.107832			120	1.03814	1.11513	8.90133	3.45653	8.98432	4.77904	2.75005	3.2249			0.013445	0.077899	0.002762	0.045271				21.4
						120	9.71987	3.76796	9.01166	3.1955	2.89259	1.84417					0.061087	0.018545	0.039792			140	0.971217	0.943313	10.6377	3.36889	9.90825	4.93002	2.80992	3.29174			0.009218	0.104611	0.004169	0.069886
						140	11.1404	4.2958	9.75071	3.50269	3.79169	3.11443					0.065567	0.020832	0.035438			160	1.63821	1.02202	11.9574	3.55421	10.3571	5.02118	3.20118	2.78103			0.010382	0.065989	0.041705	0.053646
						160	12.3813	4.72394	10.7246	3.69504	4.18707	2.83943					0.033779	0.021258	0.066022			180	2.90591	1.77686	12.0114	3.80898	11.533	4.27022	3.71822	2.5547				0.057498	0.021618	0.045788
						180	13.3468	4.85509	11.2852	4.03634	4.89123	3.06392					0.078859	0.020957	0.062208															0.098808	0.009205	0.08273
							Mean	SD	Mean	SD	Mean	SD					0.035168	0.004106	0.053697				Mean	SD	Mean	SD	Mean	SD	Mean	SD				0.096103	0.009904	0.087291
																	0.085943	0.007763	0.052724															0.118577	0.011484
																	0.104489	0.020564	0.042258															0.036302	0.010661
																	0.113924		0.051243															0.003816	0.011102
																	0.077129		0.067656															0.065514	0.007079
																	0.077129		0.046495															0.068237
																	0.114941		0.031613
																	0.06571		0.066695
																	0.089517		0.068878
																	0.109243		0.099823
																	0.006879		0.07335
																	0.107731		0.047893
																	0.081043
																	0.070069

## Sheet: Figure 2
Figure 2c													Figure 2d
control				SLD				CLD					FMN2ΔCLD				FMN2-/-				FMN2ΔSLD
	Mean	SD			Mean	SD			Mean	SD				Mean	SD			Mean	SD			Mean	SD
0	23.8632	30.3001		0	17.7703	28.5092		0	7.94815	10.1198			0	12.9491	16.9329		0	9.22337	17.0396		0	7.52959	12.3776
0.002	210.463	190.716		0.002	330.935	216.981		0.002	214.081	365.011			0.002	186.202	130.122		0.002	194.11	227.803		0.002	145.845	149.362
0.004	805.421	1481.69		0.004	1158.52	911.595		0.004	692.241	843.681			0.004	639.205	491.714		0.004	769.579	908.082		0.004	624.741	629.801
0.006	1348.61	2965.35		0.006	1911.47	1740.99		0.006	1058.93	1165.98			0.006	981.077	854.318		0.006	1070.06	1318.32		0.006	971.226	925.217
0.008	2047.49	5050.66		0.008	3066.77	3925.47		0.008	1447.44	1506.31			0.008	1313.33	1261.99		0.008	1350.45	1733.87		0.008	1272.79	1236.13
0.01	2993.57	7730.32		0.01	4577.69	6624.63		0.01	1896.57	1790.39			0.01	1598.41	1562.13		0.01	1637.62	2134.83		0.01	1685.29	1739.74
0.012	3735.78	8836.72		0.012	6391.73	8453.16		0.012	2518.99	2163.85			0.012	2235.89	2445.51		0.012	1970.29	2621.31		0.012	2152.18	2265.97
0.014	4795.86	10031.9		0.014	8073.94	9261.74		0.014	3152.79	2559.18			0.014	3225.13	3816.23		0.014	2385.66	3236.14		0.014	2828.65	3389.8
0.016	5970.27	9880.55		0.016	9984.26	10198.3		0.016	4172.86	3180.7			0.016	4383.51	5024.29		0.016	2816.88	3738.83		0.016	3846.43	5116.32
0.018	7652.87	9698.27		0.018	11944.4	11033.7		0.018	5464.93	3822.02			0.018	6049.13	6408.48		0.018	3512.95	4230.79		0.018	5249.82	7234.15
0.02	9940.85	10202.9		0.02	13894.5	11717.1		0.02	6923.44	4369.19			0.02	7742.82	7798.09		0.02	4529.42	5078.25		0.02	6560.12	8649.02
0.022	11980.9	10873.4		0.022	16014.8	12640.5		0.022	8182.77	5005.85			0.022	9557.59	8931.93		0.022	6128.44	6603.24		0.022	7867.35	9561.53
0.024	14106.2	11238.6		0.024	18089.9	13582.5		0.024	9259.04	5972.37			0.024	11375.6	9181.92		0.024	7889.37	8131.82		0.024	9266.82	9768.24
0.026	15377.7	11398.4		0.026	19556.8	13913.6		0.026	9779.18	6190.92			0.026	12534.9	8776.54		0.026	9631.99	9762.86		0.026	10483	9797.2
0.028	16418.5	12193.2		0.028	20724.8	13143.6		0.028	9917.72	6083			0.028	12927	8392.69		0.028	10754.1	9973.89		0.028	11491.8	10000.9
0.03	17085.6	12467.1		0.03	21375.8	13283.5		0.03	9238.32	5168.13			0.03	12199.6	7451.83		0.03	11565.6	9589.01		0.03	12776.4	10667.6
0.032	17431.3	11637.7		0.032	21266.8	13465.1		0.032	8136.29	4239.16			0.032	11479.6	6759.74		0.032	12068.1	9007.26		0.032	13856.9	11106.9
0.034	17404.2	10315.7		0.034	21158.1	13165.8		0.034	7117.22	3667.04			0.034	10349.8	5683.61		0.034	12332.6	8889.45		0.034	14768	10951
0.036	17165.5	10206.5		0.036	19748.7	13045.1		0.036	6557.85	3603.74			0.036	9284.93	4890.42		0.036	12779.7	9110.86		0.036	15353.9	10459.7
0.038	16390.3	10514.1		0.038	18289	13327		0.038	5890.17	3579.9			0.038	8577.06	4720.93		0.038	12939.6	9020.11		0.038	15493.9	10022.2
0.04	14841.6	10396.5		0.04	16058.7	12433.5		0.04	5533.58	3962.3			0.04	8022.65	4907.2		0.04	12572	8470.64		0.04	15342	10301.5
0.042	13186.4	10299.6		0.042	13448.7	10637.5		0.042	5098.75	4288.66			0.042	8157.29	6160.6		0.042	11864.8	7938.28		0.042	15595.4	11411.9
0.044	11921.2	10560.5		0.044	11350.1	9251.8		0.044	4660.57	4108.09			0.044	7827.54	6850.51		0.044	11008	7417.86		0.044	15577.8	12502.8
0.046	10322.4	10169.5		0.046	9693.89	8414		0.046	4181.27	3750.97			0.046	7270.16	7174.06		0.046	10411	7515.27		0.046	15195	13507.6
0.048	9080.57	9902.64		0.048	8343.5	7977.27		0.048	3634.95	3203.49			0.048	6659.32	7271.26		0.048	10247.9	7939.68		0.048	14596.1	13661.9
0.05	7706.01	9184.93		0.05	7328.78	7706.63		0.05	3142.28	2747.58			0.05	6014.44	7070.44		0.05	10211.2	8339.68		0.05	13932.6	13359.3
0.052	6429.03	7947.25		0.052	6343.48	7214.87		0.052	2817.03	2489.41			0.052	5289.34	6091.06		0.052	9768.61	8375.3		0.052	13229.5	13052.9
0.054	4854.41	5617.1		0.054	5333.37	6088.59		0.054	2497.5	2183.4			0.054	4515.12	4774.13		0.054	9250.3	8027.53		0.054	12376.9	12142.5
0.056	3640.51	3792.48		0.056	4623.35	5295.1		0.056	2153.88	1757.77			0.056	3973.66	3797.26		0.056	8753.15	7809.26		0.056	11597.2	10600.4
0.058	2820.07	2597.14		0.058	3862.32	4030.44		0.058	1938.02	1513.79			0.058	3622.63	3507.62		0.058	8059.32	7260.68		0.058	10804.8	9513.56
0.06	2373.7	1902.28		0.06	3181.41	2678.51		0.06	1757.62	1235.16			0.06	3215.35	2964.96		0.06	7329.2	6823.45		0.06	10419.5	9851.98
0.062	2076.26	1544.23		0.062	2722.32	1970.5		0.062	1667.84	1144.18			0.062	2830.48	2481.1		0.062	6761.44	6855.7		0.062	10055.4	10257.3
0.064	1865.1	1266.65		0.064	2299.26	1213.47		0.064	1598.47	1123.42			0.064	2555.81	2192.9		0.064	6499.16	7475.59		0.064	9443.15	10352.4
0.066	1713.43	1181.33		0.066	2085.45	979.984		0.066	1524.99	1119.81			0.066	2416.97	2332.18		0.066	6288.03	7995.4		0.066	8664.93	9867.87
0.068	1588.2	1088.17		0.068	1937.85	797.496		0.068	1465.48	1027.29			0.068	2358.6	2682.15		0.068	5908.88	8019.97		0.068	7854.21	8938.11
0.07	1517.05	1030.01		0.07	1718.59	609.546		0.07	1381.8	904.19			0.07	2272.28	2732.17		0.07	5305.9	7184.96		0.07	7157.49	8350.34
0.072	1430.08	943.54		0.072	1603.09	518.35		0.072	1289.72	692.051			0.072	2209.01	2686.34		0.072	4525.47	6026.31		0.072	6595.09	7947.46
0.074	1374.64	906.416		0.074	1532.03	451.257		0.074	1197.87	564.196			0.074	2102.07	2489.62		0.074	3547.62	4393.18		0.074	6061.65	7486.11
0.076	1317.95	878.258		0.076	1462.24	403.707		0.076	1137.7	511.475			0.076	1962.52	2104.96		0.076	2822.3	3167.05		0.076	5608.39	6943.92
0.078	1299.71	857.938		0.078	1418.33	373.103		0.078	1104.65	477.683			0.078	1761.48	1633.44		0.078	2402.52	2560.3		0.078	4998.43	5788.37
0.08	1265.14	831.65		0.08	1388.14	385.994		0.08	1081.23	449.86			0.08	1617.19	1278.95		0.08	2025.81	2090.24		0.08	4425.07	4586.68
0.082	1227.81	805.35		0.082	1356.78	370.431		0.082	1045.97	425.367			0.082	1523.72	1002.6		0.082	1804.75	1889.93		0.082	3986.77	3690.65
0.084	1193.82	766.115		0.084	1341.55	370.211		0.084	1033.02	400.83			0.084	1464.06	851.191		0.084	1576.12	1522.7		0.084	3633.36	2973.09
0.086	1191.36	772.298		0.086	1320.85	411.166		0.086	1015.51	383.993			0.086	1438.2	787.175		0.086	1377.6	1111.95		0.086	3294.97	2398.07
0.088	1180.04	744.194		0.088	1286.27	402.527		0.088	995.836	382.6			0.088	1391.16	698.899		0.088	1214.08	796.731		0.088	3011.72	1961.8
0.09	1128.41	688.471		0.09	1267.44	407.222		0.09	972.853	354.616			0.09	1310.11	569.997		0.09	1095.19	610.09		0.09	2832.61	1806.88
0.092	1146.56	745.843		0.092	1223.16	405.485		0.092	958.269	369.235			0.092	1259.88	491.388		0.092	1020.75	511.092		0.092	2665.52	1535.15
0.094	1124.53	748.716		0.094	1200.38	401.477		0.094	934.855	344.014			0.094	1241.03	450.121		0.094	966.01	448.026		0.094	2501.36	1352.08
0.096	1110.9	754.004		0.096	1192.01	411.455		0.096	946.048	340.574			0.096	1217.32	410.929		0.096	910.737	362.303		0.096	2408.49	1209.04
0.098	1094.28	773.345		0.098	1145.12	393.853		0.098	933.795	333.844			0.098	1210.97	420.315		0.098	877.289	311.118		0.098	2337.53	1127.37
0.1	1086.2	795.507		0.1	1145.25	391.679		0.1	907.002	324.306			0.1	1220.38	418.184		0.1	857.357	269.779		0.1	2269.15	1042.76
0.102	1081.79	770.664		0.102	1156.51	389.502		0.102	912.569	343.607			0.102	1210.5	425.375		0.102	829.38	267.499		0.102	2218.87	973.744
0.104	1082.71	738.317		0.104	1151.28	345.661		0.104	922.672	363.527			0.104	1212.68	444.085		0.104	802.6	269.651		0.104	2158.85	921.251
0.106	1088.29	733.619		0.106	1109.06	335.821		0.106	926.209	385.542			0.106	1217.04	439.398		0.106	783.314	253.245		0.106	2101.31	899.148
0.108	1070.11	749.226		0.108	1085.02	325.663		0.108	941.99	378.265			0.108	1216.95	461.217		0.108	747.066	238.943		0.108	2058.59	858.435
0.11	1031.5	683.27		0.11	1053.25	313.344		0.11	944.389	358.474			0.11	1235.51	459.79		0.11	704.918	218.428		0.11	2023.99	857.045
0.112	1026.68	636.588		0.112	1047.27	313.433		0.112	938.051	376.493			0.112	1226.82	457.781		0.112	681.264	197.637		0.112	1989.09	831.561
0.114	1025.07	649.023		0.114	1036.61	337.014		0.114	942.587	397.672			0.114	1225.07	471.498		0.114	666.72	195.241		0.114	1938.53	786.711
0.116	1021.74	673.275		0.116	1039.55	352.192		0.116	939.324	399.625			0.116	1212.72	460.062		0.116	653.182	178.094		0.116	1889.08	738.085
0.118	1016.67	667.158		0.118	1044.12	378.718		0.118	927.79	398.872			0.118	1221.37	437.972		0.118	626.567	155.766		0.118	1842.7	719.977
0.12	1021.57	655.768		0.12	1079.75	408.409		0.12	926.104	406.792			0.12	1262.46	462.203		0.12	602.973	145.323		0.12	1807.21	716.216
0.122	1019.31	636.321		0.122	1095.96	402.873		0.122	928.412	419.689			0.122	1282.11	481.107		0.122	596.026	129.064		0.122	1797.91	737.572
0.124	1049.48	680.089		0.124	1092.69	394.571		0.124	927.945	426.764			0.124	1276.72	512.388		0.124	587.672	117.171		0.124	1794.97	706.279
0.126	1095.54	728.147		0.126	1078.48	359.908		0.126	952.134	463.609			0.126	1264.29	504.029		0.126	594.344	120.164		0.126	1751.88	674.058
0.128	1100.49	714.91		0.128	1067.03	380.411		0.128	961.933	486.71			0.128	1239.27	483.97		0.128	584.811	112.515		0.128	1734.69	650.179
0.13	1086.84	649.015		0.13	1069.02	398.232		0.13	981.265	494.991			0.13	1241.25	460.765		0.13	579.706	105.852		0.13	1677.26	615.441
0.132	1068.89	633.21		0.132	1044.15	404.112		0.132	986.865	487.783			0.132	1238.92	457.692		0.132	562.447	92.5673		0.132	1657.62	625.619
0.134	1066.53	647.836		0.134	1023.69	375.51		0.134	1006.75	460.587			0.134	1239.2	461.392		0.134	539.046	91.3931		0.134	1612.22	609.63
0.136	1093.85	726.188		0.136	1013.11	379.146		0.136	1034.7	476.296			0.136	1252.11	457.703		0.136	541.135	105.412		0.136	1580.58	601.285
0.138	1106.14	825.245		0.138	1029.92	407.588		0.138	1079.7	506.411			0.138	1253.03	435.884		0.138	525.043	102.429		0.138	1562.72	593.177
0.14	1102.73	836.442		0.14	1016.11	384.379		0.14	1093.41	500.023			0.14	1243.1	429.581		0.14	505.792	105.628		0.14	1529.44	562.296
0.142	1104.44	824.793		0.142	1013.79	387.782		0.142	1099.31	495.272			0.142	1234.59	433.652		0.142	494.271	108.786		0.142	1508.34	553.411
0.144	1079.04	749.312		0.144	1024.67	404.236		0.144	1149.15	560.072			0.144	1211.2	433.94		0.144	491.866	123.658		0.144	1476.11	544.637
0.146	1040.88	697.592		0.146	1051.36	390.963		0.146	1177.52	641.802			0.146	1177.02	430.447		0.146	482.295	128.668		0.146	1458.48	537.408
0.148	1026.58	649.64		0.148	1031.93	396.269		0.148	1201.81	662.178			0.148	1154.77	441.097		0.148	474.039	125.189		0.148	1451.12	571.584
0.15	1040.21	643.592		0.15	1008.31	379.141		0.15	1210.62	662.195			0.15	1141.21	447.292		0.15	482.663	131.127		0.15	1434.62	556.345
0.152	1026.6	605.935		0.152	1030.67	377.554		0.152	1215.79	680.57			0.152	1146.54	425.919		0.152	480.148	123.538		0.152	1418.55	531.471
0.154	1017.74	561.415		0.154	1035.63	405.881		0.154	1230.42	706.899			0.154	1149.62	416.318		0.154	482.075	135.445		0.154	1392.71	510.219
0.156	1023.34	540.153		0.156	1024.54	409.202		0.156	1234.15	689.81			0.156	1150.87	441.74		0.156	477.58	138.029		0.156	1361.24	492.385
0.158	1039.77	518.109		0.158	998.624	420.725		0.158	1230.29	668.934			0.158	1150.93	438.334		0.158	458.421	132.938		0.158	1352.96	500.798
0.16	1069.25	556.766		0.16	1003.86	426.401		0.16	1222.82	650.137			0.16	1145.72	437.784		0.16	440.103	118.74		0.16	1332.12	493.075
0.162	1107.73	627.106		0.162	1012.33	407.017		0.162	1244.26	665.603			0.162	1147.13	429.784		0.162	443.124	127.052		0.162	1327.62	451.192
0.164	1092.32	631.284		0.164	1001.19	404.178		0.164	1258.02	665.553			0.164	1158.96	434.575		0.164	447.028	131.258		0.164	1304.48	432.602
0.166	1083.75	621.153		0.166	1029.52	428.123		0.166	1279.42	655.877			0.166	1155.92	421.166		0.166	449.113	117.93		0.166	1308.78	455.047
0.168	1110.96	668.089		0.168	1008.91	395.358		0.168	1308.81	655.753			0.168	1201.17	419.921		0.168	433.373	101.447		0.168	1304.83	448.399
0.17	1131.02	713.571		0.17	1013.25	412.856		0.17	1327.08	666.524			0.17	1236.64	449.452		0.17	423.51	94.9618		0.17	1292.36	438.844
0.172	1138.39	706.593		0.172	977.677	392.44		0.172	1341.44	677.252			0.172	1254.35	483.369		0.172	402.982	87.8525		0.172	1269.79	429.574
0.174	1132.25	693.63		0.174	966.889	386.225		0.174	1366.46	700.742			0.174	1242.24	512.633		0.174	392.417	92.4746		0.174	1263.54	455.41
0.176	1174.08	736.528		0.176	948.947	385.297		0.176	1370.66	731.782			0.176	1246.46	531.208		0.176	393.999	111.652		0.176	1235.44	435.292
0.178	1161.21	739.558		0.178	933.665	377.011		0.178	1373.85	751.69			0.178	1248.84	525.168		0.178	401.621	118.211		0.178	1221.2	422.448
0.18	1160.15	718.415		0.18	930.079	374.921		0.18	1363.98	763.707			0.18	1243.36	504.167		0.18	409.989	122.911		0.18	1201.42	429.57
0.182	1145.44	702.886		0.182	897.395	351.311		0.182	1342.47	749.611			0.182	1243.37	505.447		0.182	430.641	160.488		0.182	1175.64	428.091
0.184	1146.85	683.458		0.184	906.948	328.081		0.184	1298.29	719.203			0.184	1240.59	520.585		0.184	439.984	179.288		0.184	1156.34	436.507
0.186	1127.22	692.611		0.186	918.283	347.878		0.186	1289.91	711.4			0.186	1242.41	542.014		0.186	431.33	169.976		0.186	1146.89	462.126
0.188	1116.84	721.194		0.188	896.09	351.271		0.188	1277.81	677.313			0.188	1237.04	540.395		0.188	416.435	154.001		0.188	1152.12	495.819
0.19	1132.17	722.178		0.19	929.068	380.555		0.19	1278.68	662.397			0.19	1230.82	541.494		0.19	408.744	148.846		0.19	1136.37	516.801
0.192	1144.18	698.957		0.192	969.468	418.141		0.192	1273.87	646.409			0.192	1253.39	585.856		0.192	415.659	163.842		0.192	1114	507.682
0.194	1172.26	755.035		0.194	980.197	419.268		0.194	1271.4	663.96			0.194	1285.38	636.966		0.194	419.109	171.667		0.194	1095.35	505.9
0.196	1202.96	793.817		0.196	959.354	420.129		0.196	1294.38	654.032			0.196	1289.75	676.845		0.196	416.403	175.08		0.196	1084.87	504.41
0.198	1233.97	821.249		0.198	962.752	430.803		0.198	1287.48	627.786			0.198	1312.08	677.89		0.198	407.618	152.829		0.198	1072.41	524.117
0.2	1269.52	843.087		0.2	986.123	474.625		0.2	1263.09	604.55			0.2	1307.12	635.819		0.2	387.425	128.526		0.2	1112.62	652.658
0.202	1306.33	891.746		0.202	959.08	465.089		0.202	1254.89	594.763			0.202	1287.63	577.185		0.202	378.299	107.205		0.202	1139.48	739.311
0.204	1303.68	911.971		0.204	959.418	473.046		0.204	1250.46	604.081			0.204	1276.42	556.936		0.204	374.05	102.799		0.204	1151.12	784.007
0.206	1296.16	809.883		0.206	950.199	454.097		0.206	1249.65	606.297			0.206	1240.72	510.854		0.206	367.891	94.4373		0.206	1166.29	800.707
0.208	1316.42	827.462		0.208	946.479	416.692		0.208	1240.75	616.418			0.208	1224.89	501.683		0.208	376.041	97.4435		0.208	1164	749.648
0.21	1302.72	769.617		0.21	953.975	379.517		0.21	1284.92	608.877			0.21	1212.02	506.61		0.21	372.042	111.975		0.21	1158.34	703.077
0.212	1307.03	777.283		0.212	961.694	406.539		0.212	1335.68	624.344			0.212	1213.86	511.573		0.212	371.005	113.454		0.212	1134.61	648.619
0.214	1344.39	797.831		0.214	971.381	420.854		0.214	1357.34	620.506			0.214	1238.86	532.212		0.214	367.723	113.924		0.214	1137.33	646.392
0.216	1382	800.865		0.216	972.647	413.333		0.216	1363.87	629.633			0.216	1280.69	547.068		0.216	371.393	118.86		0.216	1109.7	614.083
0.218	1408.9	800.031		0.218	963.035	421.997		0.218	1395.77	654.852			0.218	1333.55	554.166		0.218	383.772	119.108		0.218	1079.92	577.798
0.22	1455.29	866.303		0.22	969.173	424.93		0.22	1434.83	720.373			0.22	1369.74	515.91		0.22	399.015	118.541		0.22	1066.7	566.212
0.222	1426.35	885.386		0.222	974.921	419.98		0.222	1437.49	739.481			0.222	1363.55	501.837		0.222	413.136	133.185		0.222	1059.43	547.737
0.224	1409.63	899.541		0.224	975.569	415.172		0.224	1453.89	729.375			0.224	1333.87	495.973		0.224	421.04	143.201		0.224	1051.22	539.044
0.226	1412.01	885.654		0.226	944.958	403.444		0.226	1483.85	726.145			0.226	1312.37	526.795		0.226	423.126	145.946		0.226	1042.3	520.195
0.228	1416.83	862.652		0.228	953.12	436.122		0.228	1507.34	734.944			0.228	1296.06	537.596		0.228	405.382	148.253		0.228	1045.85	486.046
0.23	1410.23	867.964		0.23	958.655	464.793		0.23	1554.67	800.209			0.23	1281.67	568.642		0.23	409.202	179.509		0.23	1065.31	483.216
0.232	1415.07	864.01		0.232	970.508	461.82		0.232	1541.5	841.135			0.232	1306.87	579.833		0.232	411.649	206.285		0.232	1080.6	513.167
0.234	1430.44	905.312		0.234	1000.72	453.13		0.234	1539.41	839.445			0.234	1333.95	619.22		0.234	416.048	222.057		0.234	1073.01	480.31
0.236	1485.65	941.938		0.236	987.67	425.352		0.236	1498.28	818.003			0.236	1351.12	639.719		0.236	411.944	176.638		0.236	1038.93	442.375
0.238	1525.07	933.917		0.238	1005.26	413.957		0.238	1512.35	825.715			0.238	1374.15	662.185		0.238	412.17	155.533		0.238	1028.74	447.962
0.24	1545.29	941.266		0.24	1013.91	435.282		0.24	1533.63	846.622			0.24	1400.62	711.157		0.24	403.106	155.25		0.24	1013.42	428.284
0.242	1569.46	964.977		0.242	1004.2	451.817		0.242	1579.7	879.413			0.242	1425.7	741.692		0.242	402.368	149.941		0.242	1013.44	432.927
0.244	1556.76	947.912		0.244	1025.9	466.731		0.244	1592.02	889.77			0.244	1435.55	757.415		0.244	400.233	145.704		0.244	1011.43	430.055
0.246	1578.63	988.679		0.246	1028.96	476.776		0.246	1605.37	905.612			0.246	1427.96	741.109		0.246	398.395	143.848		0.246	989.27	419.279
0.248	1560.97	999.041		0.248	1054.09	462.967		0.248	1619.44	900.802			0.248	1406.45	708.241		0.248	393.417	136.112		0.248	952.586	412.554
0.25	1554.53	978.641		0.25	1037.8	406.671		0.25	1680.05	913.882			0.25	1368.16	669.426		0.25	389.531	137.263		0.25	952.257	388.68
0.252	1536.76	937.428		0.252	1062.36	400.442		0.252	1745.34	968.482			0.252	1360.79	665.159		0.252	381.888	136.365		0.252	945.943	417.08
0.254	1538.36	974.731		0.254	1059.98	398.118		0.254	1803.95	1040.29			0.254	1331.84	640.486		0.254	379.068	124.913		0.254	947.358	464.219
0.256	1525.75	996.677		0.256	1065.77	447.369		0.256	1862.5	1060.78			0.256	1318.19	637.718		0.256	381.229	126.462		0.256	938.435	497.643
0.258	1563.69	1065.33		0.258	1068.33	441.37		0.258	1887.4	1089.01			0.258	1341.3	649.622		0.258	395.869	127.941		0.258	912.676	473.907
0.26	1556.39	1040.24		0.26	1098.42	435.149		0.26	1927.02	1098.46			0.26	1358.33	680.923		0.26	404.21	132.29		0.26	898.518	444.956
0.262	1593.71	1087.83		0.262	1119.25	418.909		0.262	1989.03	1145.34			0.262	1402.17	718.558		0.262	402.115	143.409		0.262	895.74	420.447
0.264	1596.73	1155.88		0.264	1113.81	409.741		0.264	2042.56	1179.2			0.264	1453.58	721.968		0.264	391.549	130.52		0.264	889.739	408.143
0.266	1623.58	1167.41		0.266	1092.06	416.05		0.266	2085.12	1218.92			0.266	1463.24	680.149		0.266	377.438	113.042		0.266	890.981	389.127
0.268	1629.47	1140.75		0.268	1065.77	438.252		0.268	2142.99	1307.5			0.268	1455.98	629.307		0.268	378.834	121.939		0.268	879.5	360.609
0.27	1667.51	1182.37		0.27	1036.72	444.061		0.27	2189.8	1364.9			0.27	1464.23	604.2		0.27	373.31	119.369		0.27	851.236	331.262
0.272	1667.35	1195.35		0.272	1059.18	474.438		0.272	2231.93	1397.59			0.272	1494.97	601.756		0.272	382.918	125.573		0.272	868.048	357.667
0.274	1684.62	1286.06		0.274	1061.47	491.731		0.274	2248.72	1416.02			0.274	1501.26	598.776		0.274	387.415	133.703		0.274	888.182	416.575
0.276	1708.67	1343.81		0.276	1064.13	519.359		0.276	2232.29	1416.55			0.276	1488.73	624.846		0.276	404.535	139.253		0.276	904.264	463.774
0.278	1724.01	1407.74		0.278	1027.98	480.274		0.278	2205.64	1417.85			0.278	1514.56	711.273		0.278	423.824	162.154		0.278	934.322	544.336
0.28	1703.83	1374.66		0.28	1038.12	481.208		0.28	2192.66	1467.76			0.28	1525.62	793.769		0.28	441.317	176.89		0.28	944.212	594.484
0.282	1709.67	1312.23		0.282	1044.19	491.068		0.282	2239.52	1523.48			0.282	1557.34	832.135		0.282	451.272	178.385		0.282	946.864	584.776
0.284	1695.16	1229.49		0.284	1029.05	485.587		0.284	2295.42	1562.47			0.284	1559.42	843.009		0.284	464.549	175.597		0.284	937.501	502.342
0.286	1715.54	1251.08		0.286	1044.26	488.235		0.286	2332.54	1597.1			0.286	1539.67	816.074		0.286	463.068	170.754		0.286	924.591	464.214
0.288	1734.1	1265.67		0.288	1070.2	502.985		0.288	2362.37	1625.32			0.288	1484.93	795.106		0.288	457.848	170.339		0.288	905.39	433.054
0.29	1769.34	1294.23		0.29	1071.47	517.794		0.29	2366.55	1615.76			0.29	1430.61	753.672		0.29	450.88	172.462		0.29	884.205	413.612
0.292	1813.44	1270.66		0.292	1054.08	498.226		0.292	2349.55	1601.29			0.292	1425.25	754.997		0.292	443.995	178.557		0.292	852.555	381.38
0.294	1862.35	1335.09		0.294	1037.78	479.972		0.294	2338.45	1569.51			0.294	1437.99	755.427		0.294	447.924	190.222		0.294	829.752	372.446
0.296	1877.49	1313.73		0.296	1023.9	473.007		0.296	2348.57	1571.07			0.296	1433.41	743.698		0.296	454.778	217.415		0.296	810.145	358.5
0.298	1904.58	1340.29		0.298	996.665	470.304		0.298	2340.23	1584.32			0.298	1434.45	754.325		0.298	461.587	236.933		0.298	786.517	318.01
0.3	1934.01	1397.37		0.3	983.367	442.259		0.3	2335.54	1580.73			0.3	1443.7	781.489		0.3	462.619	226.805		0.3	763.365	297.703
0.302	1936.36	1412.74		0.302	975.199	445.271		0.302	2301.22	1543.66			0.302	1456.95	808.74		0.302	473.54	221.669		0.302	769.84	303.113
0.304	1907.31	1360		0.304	977.436	465.397		0.304	2256.95	1518.96			0.304	1452.55	803.191		0.304	484.893	225.326		0.304	769.831	305.718
0.306	1876.2	1332.77		0.306	995.384	463.457		0.306	2263.25	1508.32			0.306	1419.47	764.085		0.306	483.464	217.405		0.306	761.931	293.562
0.308	1827.55	1292.17		0.308	1022.46	488.084		0.308	2281.17	1480.24			0.308	1402.9	745.136		0.308	484.344	210.987		0.308	737.518	268.546
0.31	1839.58	1299.74		0.31	1039.38	485.611		0.31	2331.98	1530.64			0.31	1431.52	729.03		0.31	496.546	216.181		0.31	729.167	263.098
0.312	1862.08	1349.64		0.312	1063.22	511.858		0.312	2396.44	1568.91			0.312	1423.72	731.862		0.312	503.82	214.743		0.312	724.61	255.4
0.314	1879.26	1359.83		0.314	1082.83	515.524		0.314	2409.68	1597.03			0.314	1414.05	711.01		0.314	508.465	221.808		0.314	715.201	247.742
0.316	1872.07	1383.98		0.316	1079.49	561.841		0.316	2429.98	1609.5			0.316	1406.31	712.787		0.316	513.643	223.911		0.316	741.359	261.895
0.318	1859.28	1397.69		0.318	1088.84	583.377		0.318	2440.6	1529.48			0.318	1418.17	708.03		0.318	488.638	217.4		0.318	755.386	265.377
0.32	1879.8	1423.56		0.32	1079.53	576.662		0.32	2438.55	1503.08			0.32	1417.26	719.363		0.32	465.261	194.218		0.32	754.843	253.206
0.322	1891.23	1399.41		0.322	1059.14	591.463		0.322	2465.97	1500.6			0.322	1435.74	752.333		0.322	444.373	178.369		0.322	748.198	230.893
0.324	1877.05	1386.26		0.324	1064.02	574.542		0.324	2457.16	1539.17			0.324	1450.52	760.083		0.324	442.656	163.256		0.324	757.872	226.198
0.326	1855.43	1355.19		0.326	1037.35	539.089		0.326	2439.89	1538.23			0.326	1483.08	785.841		0.326	426.063	153.98		0.326	758.516	214.764
0.328	1817.96	1371.82		0.328	1043.72	537.699		0.328	2388.2	1521.41			0.328	1499.66	785.572		0.328	422.872	152.439		0.328	761.204	221.566
0.33	1847.12	1442.16		0.33	1035.43	504.094		0.33	2368.81	1548.47			0.33	1510.27	739.305		0.33	415.137	153.219		0.33	757.163	241.406
0.332	1868.07	1511.49		0.332	1022	491.043		0.332	2343.46	1525.75			0.332	1519.43	714.859		0.332	417.292	151.558		0.332	742.678	243.273
0.334	1839.78	1435.89		0.334	1035.57	496.155		0.334	2327.04	1461.56			0.334	1528.97	747.885		0.334	415.666	142.838		0.334	745.543	249.237
0.336	1817.01	1415.64		0.336	1024.72	483.425		0.336	2314.41	1440.31			0.336	1535.88	733.452		0.336	410	134.145		0.336	755.742	260.487
0.338	1767.35	1361.31		0.338	1024.05	448.214		0.338	2253.42	1414.25			0.338	1548.86	713.942		0.338	403.927	125.145		0.338	776.478	274.23
0.34	1752.18	1353.58		0.34	1004.13	462.601		0.34	2202.82	1410.67			0.34	1552.97	670.512		0.34	402.637	114.425		0.34	763.135	278.825
0.342	1723.2	1362.16		0.342	997.923	451.012		0.342	2164.17	1321.89			0.342	1544.44	653.378		0.342	395.982	101.413		0.342	754.912	274.852
0.344	1715.48	1357.25		0.344	981.126	437.045		0.344	2169.13	1287.71			0.344	1513.37	644.555		0.344	396.528	104.052		0.344	749.363	285.296
0.346	1676.86	1309.59		0.346	995.707	481.889		0.346	2148.39	1247.8			0.346	1519.84	652.273		0.346	418.554	141.828		0.346	734.9	287.185
0.348	1696.08	1311.54		0.348	983.917	492.25		0.348	2122.82	1172.81			0.348	1542.3	677.039		0.348	423.28	174.091		0.348	720.86	268.244
0.35	1714.86	1320.91		0.35	1010.52	482.643		0.35	2039.16	1106.55			0.35	1545.66	694.472		0.35	421.348	178.724		0.35	723.331	274.61
0.352	1680.89	1329.42		0.352	990.546	488.719		0.352	1982.13	1060.39			0.352	1549.73	690.935		0.352	427.336	208.958		0.352	736.997	317.074
0.354	1631.85	1330.52		0.354	985.277	475.103		0.354	1914.44	986.431			0.354	1547.98	679.771		0.354	465.235	318.807		0.354	747.139	342.76
0.356	1604.01	1347.95		0.356	977.338	472.164		0.356	1837.77	925.16			0.356	1527.76	650.91		0.356	485.352	399.178		0.356	737.411	359.856
0.358	1597.58	1358.22		0.358	994.645	485.921		0.358	1765.65	869.35			0.358	1512.55	606.882		0.358	492.613	412.135		0.358	738.243	356.158
0.36	1615.49	1401.2		0.36	990.637	533.791		0.36	1694.36	813.33			0.36	1503.9	604.439		0.36	479.799	379.389		0.36	735.777	341.767
0.362	1626.85	1401.84		0.362	1017.67	593.403		0.362	1594.23	734.874			0.362	1502.07	608.113		0.362	469.56	346.345		0.362	727.13	307.495
0.364	1607.05	1342.77		0.364	976.076	560.367		0.364	1522.98	702.604			0.364	1502.57	623.557		0.364	474.213	327.929		0.364	719.101	267.353
0.366	1582.24	1304.23		0.366	986.686	522.236		0.366	1469.72	679.032			0.366	1531.84	651.821		0.366	470.166	306.957		0.366	710.43	226.329
0.368	1544.62	1267.69		0.368	996.945	537.038		0.368	1466.12	705.425			0.368	1546.33	687.528		0.368	442.832	211.048		0.368	716.956	234.553
0.37	1498.89	1205.27		0.37	986.164	525.804		0.37	1433.03	694.36			0.37	1531.76	707.388		0.37	412.312	144.923		0.37	711.58	241.515
0.372	1451.24	1152.7		0.372	1002	506.556		0.372	1401.61	680.761			0.372	1499.79	742.086		0.372	393.767	128.019		0.372	716.862	236.452
0.374	1410.92	1083.62		0.374	1010.19	505.754		0.374	1328.24	632.013			0.374	1484.28	719.6		0.374	388.657	115.127		0.374	708.752	230.433
0.376	1390.65	1053.87		0.376	1012.21	493.056		0.376	1263.67	605.874			0.376	1497.94	745.899		0.376	387.969	121.417		0.376	712.99	228.862
0.378	1355.87	996.629		0.378	1046.42	490.618		0.378	1226.99	581.064			0.378	1514.72	785.025		0.378	385.085	127.37		0.378	716.915	227.904
0.38	1389.18	995.627		0.38	1033.47	472.951		0.38	1200.48	566.58			0.38	1507.05	794.103		0.38	388.918	122.223		0.38	713.402	224.861
0.382	1424.99	977.045		0.382	1036.28	456.592		0.382	1174.13	555.177			0.382	1526.28	816.951		0.382	394.175	138.594		0.382	706.183	232.328
0.384	1419.52	969.5		0.384	1017.04	440.503		0.384	1141.96	549.887			0.384	1525.08	811.547		0.384	405.632	162.509		0.384	704.263	239.979
0.386	1376.7	910.533		0.386	1027.35	441.556		0.386	1111.81	556.58			0.386	1526.47	781.755		0.386	429.294	228.808		0.386	703.53	242.588
0.388	1353.77	899.605		0.388	1020.54	471.555		0.388	1086.94	543.368			0.388	1514.69	775.522		0.388	432.142	196.357		0.388	707.772	267.842
0.39	1318.21	943.904		0.39	1034.3	455.678		0.39	1065.59	525.095			0.39	1503.49	786.98		0.39	406.633	127.953		0.39	679.691	243.857
0.392	1289.72	927.504		0.392	1058.81	474.17		0.392	1028.48	475.063			0.392	1484.69	802.87		0.392	394.755	98.0224		0.392	668.244	255.043
0.394	1240.74	908.73		0.394	1048.61	471.876		0.394	1016.29	457.134			0.394	1475.58	856.512		0.394	383.39	87.9052		0.394	647.056	247.747
0.396	1184.93	862.711		0.396	1049.41	462.165		0.396	1002.61	461.997			0.396	1462.72	881.927		0.396	374.079	87.079		0.396	650.388	256.016
0.398	1185.07	880.973		0.398	1036.98	431.453		0.398	994.56	481.133			0.398	1485.72	927.16		0.398	361.936	86.8936		0.398	654.085	257.603
0.4	1213.25	900.81		0.4	1017.85	452.892		0.4	982.981	489.113			0.4	1467.42	944.407		0.4	361.332	100.356		0.4	685.271	257.262
0.402	1189.77	887.45		0.402	1033.71	445.213		0.402	961.848	460.989			0.402	1463.59	955.798		0.402	352.918	97.6794		0.402	694.612	243.885
0.404	1191.77	938.881		0.404	1012.18	458.046		0.404	929.408	419.425			0.404	1482.33	971.28		0.404	352.337	103.161		0.404	686.993	249.103
0.406	1187.57	989.854		0.406	1041.51	495.897		0.406	911.491	413.016			0.406	1508.3	991.715		0.406	362.263	117.749		0.406	676.21	244.085
0.408	1190.08	962.735		0.408	1022.46	487.463		0.408	899.708	411.791			0.408	1536.38	1044.79		0.408	376.288	149.15		0.408	673.644	255.689
0.41	1179.61	921.971		0.41	996.924	453.41		0.41	886.409	428.155			0.41	1575.32	1080.58		0.41	382.061	171.729		0.41	666.48	248.139
0.412	1169.29	919.364		0.412	977.108	432.618		0.412	890.228	430.502			0.412	1595.03	1127.16		0.412	381.83	170.085		0.412	672.031	243.926
0.414	1172.35	952.648		0.414	960.836	429.346		0.414	886.986	437.128			0.414	1650.28	1169.44		0.414	376.757	149.762		0.414	677.157	242.015
0.416	1155.91	951.95		0.416	959.92	418.06		0.416	886.216	442.563			0.416	1683.33	1200.95		0.416	365.435	108.366		0.416	678.293	232.87
0.418	1147.23	910.837		0.418	918.002	413.944		0.418	892.255	448.8			0.418	1693.05	1169.73		0.418	349.142	86.3353		0.418	684.41	238.665
0.42	1162.04	910.606		0.42	943.533	451.238		0.42	868.365	434.576			0.42	1687.5	1181.14		0.42	340.243	84.9015		0.42	684.576	255.117
0.422	1164.67	899.223		0.422	958.294	487.993		0.422	874.104	422.476			0.422	1684.08	1182.63		0.422	345.07	87.8049		0.422	671.257	263.245
0.424	1172.85	866.215		0.424	955.74	486.394		0.424	855.467	379.565			0.424	1658.17	1195.17		0.424	343.508	80.2539		0.424	660.382	282.395
0.426	1178.91	920.833		0.426	940.605	454.211		0.426	850.696	370.811			0.426	1659.05	1205.41		0.426	345.7	86.7731		0.426	667.275	284.646
0.428	1170.81	939.887		0.428	925.084	438.634		0.428	850.309	361.715			0.428	1663.65	1221.31		0.428	337.657	93.9405		0.428	658.05	293.713
0.43	1177.19	927.982		0.43	913.899	389.824		0.43	835.493	351.587			0.43	1695.9	1278.45		0.43	334.518	90.4671		0.43	669.778	329.411
0.432	1160.86	902.249		0.432	918.193	393.405		0.432	837.883	347.561			0.432	1713.31	1320.48		0.432	327.683	99.3591		0.432	691.427	330.679
0.434	1142.03	850.186		0.434	916.375	416.406		0.434	826.716	363.042			0.434	1706.74	1353		0.434	332.38	94.865		0.434	717.11	347.741
0.436	1134.58	860.809		0.436	922.43	404.332		0.436	814.25	370.155			0.436	1716.34	1349.68		0.436	329.997	101.757		0.436	704.429	304.76
0.438	1146.34	894.017		0.438	899.131	386.197		0.438	798.059	368.899			0.438	1688.66	1370.81		0.438	328.221	100.44		0.438	672.951	275.106
0.44	1139.85	880.066		0.44	912.094	428.465		0.44	800.307	381.705			0.44	1634.86	1345.59		0.44	324.522	90.4927		0.44	669.705	258.408
0.442	1143.67	948.455		0.442	909.741	427.537		0.442	809.722	385.325			0.442	1602.17	1347.09		0.442	319.765	91.7359		0.442	684.047	276.976
0.444	1133.7	879.123		0.444	934.55	473.664		0.444	815.369	394.671			0.444	1607.13	1384.37		0.444	311.347	80.2076		0.444	677.51	271.421
0.446	1087.11	791.439		0.446	977.605	529.215		0.446	827.001	401.124			0.446	1592.89	1367.41		0.446	317.351	84.8818		0.446	681.826	266.552
0.448	1036.59	719.616		0.448	986.089	523.504		0.448	840.188	405.712			0.448	1623.38	1384.26		0.448	323.74	84.3302		0.448	672.418	250.134
0.45	1027.25	696.254		0.45	995.163	531.34		0.45	849.014	409.425			0.45	1644.12	1351.05		0.45	330.327	83.8119		0.45	666.785	252.793
0.452	1002.46	666.488		0.452	969.684	509.194		0.452	843.935	405.313			0.452	1630.21	1329.26		0.452	331.984	93.4427		0.452	667.272	258.465
0.454	996	680.707		0.454	974.684	520.075		0.454	824.261	399.998			0.454	1641.64	1341.28		0.454	339.448	109.653		0.454	652.754	274.754
0.456	1007.93	641.432		0.456	969.777	540.324		0.456	810.501	385.349			0.456	1639.99	1322.87		0.456	344.556	127.406		0.456	657.137	303.572
0.458	980.376	607.443		0.458	992.441	539.774		0.458	792.433	386.16			0.458	1588.65	1274.84		0.458	346.381	119.686		0.458	683.143	348.825
0.46	968.65	593.803		0.46	983.635	532.314		0.46	780.993	366.52			0.46	1570.77	1286.18		0.46	340.498	107.516		0.46	669.068	351.691
0.462	987.148	561.113		0.462	962.993	486.966		0.462	757.63	332.148			0.462	1557.07	1282.64		0.462	338.463	84.9633		0.462	665.578	359.375
0.464	991.83	526.138		0.464	965.938	441.828		0.464	759.973	329.75			0.464	1547.71	1306.99		0.464	336.778	80.8817		0.464	662.013	365.839
0.466	989.558	531.066		0.466	963.482	449.858		0.466	754.098	324.166			0.466	1557.76	1367.63		0.466	331.265	80.8188		0.466	672.483	360.551
0.468	991.348	525.618		0.468	960.595	447.133		0.468	753.997	334.924			0.468	1555.39	1354.73		0.468	330.338	81.7134		0.468	678.827	358.328
0.47	1000.06	566.824		0.47	941.613	423.4		0.47	776.17	351.546			0.47	1529.56	1320.33		0.47	320.796	80.7719		0.47	681.424	326.962
0.472	1035.58	665.743		0.472	930.91	418.299		0.472	794.253	363.313			0.472	1518.55	1310.72		0.472	317.107	86.5983		0.472	697.255	347.837
0.474	1058.87	746.527		0.474	908.565	429.007		0.474	809.403	375.334			0.474	1501.96	1301.73		0.474	315.924	85.7162		0.474	710.928	350.968
0.476	1033.89	714.531		0.476	904.542	408.668		0.476	812.963	402.462			0.476	1476.82	1263.98		0.476	320.292	90.4551		0.476	721.603	340.274
0.478	1030.49	679.398		0.478	899.718	422.327		0.478	816.01	417.362			0.478	1413.48	1212.92		0.478	314.919	89.557		0.478	717.503	324.376
0.48	1027.22	677.142		0.48	908.808	410.028		0.48	808.329	411.157			0.48	1386.24	1220.7		0.48	313.197	78.0771		0.48	727.265	312.64
0.482	1016.08	642.303		0.482	910.028	441.707		0.482	811.184	401.011			0.482	1344.74	1136.13		0.482	320.647	86.1233		0.482	736.663	311.334
0.484	1034.62	646.152		0.484	917.765	448.752		0.484	792.428	369.861			0.484	1320.85	1088.52		0.484	320.197	86.2478		0.484	736.517	300.538
0.486	1018.73	600.346		0.486	924.365	431.487		0.486	796.785	377.316			0.486	1282.51	1048.85		0.486	319.669	89.5247		0.486	729.657	301.996
0.488	999.223	568.135		0.488	920.117	430.274		0.488	814.051	381.586			0.488	1266.8	1033.67		0.488	309.449	80.9507		0.488	722.619	314.316
0.49	984.213	573.63		0.49	926.853	427.016		0.49	816.603	385.964			0.49	1253.71	989.228		0.49	306.224	73.6209		0.49	709.804	318.057
0.492	957.148	564.679		0.492	909.108	403.691		0.492	822.703	382.671			0.492	1226.95	893.232		0.492	307.691	81.082		0.492	702.087	347.036
0.494	956.253	582.529		0.494	889.854	389.568		0.494	822.82	391.754			0.494	1245.56	875.755		0.494	314.713	84.9232		0.494	711.949	364.008
0.496	959.709	565.913		0.496	882.861	392.837		0.496	840.133	383.307			0.496	1270.89	838.752		0.496	319.635	86.8069		0.496	706.111	354.5
0.498	967.307	547.086		0.498	872.776	400.241		0.498	830.143	377.052			0.498	1283.88	799.638		0.498	317.038	88.9987		0.498	735.006	381.5
0.5	992.019	586.214		0.5	898.132	403.493		0.5	827.553	390.813			0.5	1261.77	752.694		0.5	321.553	91.6663		0.5	739.306	376.283
0.502	999.544	623.231		0.502	871.673	399.513		0.502	833	388.815			0.502	1231.15	746.028		0.502	314.483	86.628		0.502	733.536	411.586
0.504	1000.1	641.387		0.504	847.327	403.315		0.504	827.113	381.158			0.504	1177.01	694.25		0.504	311.304	82.9157		0.504	726.845	407.131
0.506	1026.76	695.383		0.506	865.92	408.386		0.506	822.866	374			0.506	1140.92	651.783		0.506	317.755	86.0151		0.506	728.903	405.293
0.508	1019.99	689.502		0.508	872.513	424.02		0.508	828.063	386.896			0.508	1105.28	631.951		0.508	323.909	94.4009		0.508	727.885	392.711
0.51	959.888	605.19		0.51	863.367	452.94		0.51	831.451	392.975			0.51	1069.5	610.119		0.51	328.908	100.483		0.51	721.294	373.296
0.512	924.715	540.888		0.512	859.959	478.756		0.512	836.306	392.483			0.512	1054.44	599.45		0.512	320.201	93.5649		0.512	737.296	383.882
0.514	897.663	485.852		0.514	833.272	398.935		0.514	834.866	400.342			0.514	1042.76	591.567		0.514	320.069	93.0432		0.514	720.058	388.552
0.516	883.613	455.821		0.516	831.805	394.423		0.516	849.491	394.75			0.516	1037.28	591.152		0.516	330.367	112.227		0.516	727.873	385.047
0.518	879.062	472.788		0.518	852.717	388.81		0.518	849.247	379.209			0.518	1048.03	583.389		0.518	317.127	96.7981		0.518	719.374	358.266
0.52	916.506	550.21		0.52	840.437	380.95		0.52	864.46	410.967			0.52	1050.55	600.563		0.52	316.096	104.722		0.52	712.207	339.248
0.522	937.663	552.829		0.522	869.563	384.74		0.522	860.699	411.966			0.522	1051.46	594.928		0.522	309.624	96.1746		0.522	708.51	318.35
0.524	935.205	608.946		0.524	882.127	383.726		0.524	851.473	400.609			0.524	1043.83	609.217		0.524	319.93	114.43		0.524	700.995	314.338
0.526	960.763	636.257		0.526	880.299	390.513		0.526	865.13	417.278			0.526	1036.32	608.899		0.526	332.769	141.11		0.526	688.712	298.971
0.528	991.426	675.633		0.528	889.047	394.342		0.528	910.896	459.914			0.528	1035.35	619.545		0.528	346.296	161.501		0.528	700.26	338.75
0.53	1018.78	692.262		0.53	917.245	414.622		0.53	927.12	490.448			0.53	1037.25	624.867		0.53	345.023	146.486		0.53	695.268	330.162
0.532	1018.63	688.283		0.532	897.507	411.036		0.532	936.232	527.982			0.532	1036.04	625.001		0.532	346.841	137.054		0.532	684.736	324.559
0.534	1006.39	677.075		0.534	893.203	421.514		0.534	942.844	565.216			0.534	1049.54	621.717		0.534	339.642	127.332		0.534	688.284	325.884
0.536	1008.26	652.911		0.536	894.426	416.071		0.536	958.504	597.11			0.536	1083.33	591.388		0.536	329.109	111.746		0.536	694.072	326.891
0.538	1021.92	670.283		0.538	918.788	431.42		0.538	977.236	608.347			0.538	1104.37	575.936		0.538	330.048	115.376		0.538	695.171	319.146
0.54	1011.91	680.58		0.54	947.342	434.76		0.54	1010.71	655.242			0.54	1125.67	585.929		0.54	326.156	119.948		0.54	695.555	319.45
0.542	1029.38	684.77		0.542	937.334	398.088		0.542	1046.95	700.52			0.542	1104.07	569.651		0.542	332.195	129.91		0.542	698.699	309.036
0.544	1024.57	632.278		0.544	935.994	389.225		0.544	1077.6	733.843			0.544	1106.49	587.712		0.544	333.583	134.868		0.544	701.188	299.429
0.546	1054.08	609.224		0.546	942.166	396.976		0.546	1112.07	803.084			0.546	1098.61	586.748		0.546	328.706	133.021		0.546	692.227	296.552
0.548	1079.51	633.256		0.548	965.888	428.211		0.548	1135.51	857.227			0.548	1099.84	623.52		0.548	335.539	122.108		0.548	695.639	296.122
0.55	1091.21	629.519		0.55	953.466	419.219		0.55	1162.86	920.39			0.55	1106.95	631.392		0.55	345.855	125.7		0.55	681.45	294.988
0.552	1075.8	596.243		0.552	972.286	441.5		0.552	1207.09	1000.33			0.552	1103.44	640.819		0.552	352.839	139.13		0.552	671.135	302.567
0.554	1066.54	572.678		0.554	948.095	425.432		0.554	1244.72	1023.71			0.554	1105.96	652.188		0.554	371.273	162.322		0.554	674.927	295.894
0.556	1077.8	623.861		0.556	970.267	428.634		0.556	1271.64	1086.59			0.556	1081.48	656.044		0.556	372.886	166.259		0.556	653.51	263.848
0.558	1066.26	615.27		0.558	947.148	430.408		0.558	1296.62	1115.72			0.558	1080.51	656.601		0.558	364.798	163.873		0.558	647.222	266.738
0.56	1073.4	636.428		0.56	935.29	418.311		0.56	1366.12	1184.43			0.56	1070.19	672.467		0.56	349.983	143.104		0.56	640.175	281.818
0.562	1036.73	628.788		0.562	932.286	422.274		0.562	1411.61	1166.86			0.562	1078.2	663.784		0.562	349.761	134.966		0.562	649.51	301.726
0.564	1030.06	646.731		0.564	910.288	403.087		0.564	1423.18	1168.54			0.564	1071.86	685.015		0.564	343.575	135.4		0.564	657.71	313.035
0.566	1043.23	641.967		0.566	892.865	403.665		0.566	1422.17	1135.56			0.566	1093.09	717.478		0.566	337.29	135.119		0.566	648.055	313.015
0.568	1055.38	644.864		0.568	897.967	377.686		0.568	1438.52	1132.6			0.568	1126.01	780.192		0.568	332.294	145.565		0.568	643.188	292.614
0.57	1064.15	630.338		0.57	912.493	387.86		0.57	1442.49	1132.2			0.57	1140.89	810.472		0.57	327.363	148.923		0.57	659.875	292.327
0.572	1086.92	659.223		0.572	903.554	392.682		0.572	1491.39	1142.21			0.572	1171.94	836.363		0.572	331.306	159.02		0.572	676.779	320.597
0.574	1120.94	683.286		0.574	915.106	377.94		0.574	1483.59	1137.15			0.574	1226.54	909.945		0.574	335.236	152.471		0.574	694.754	320.31
0.576	1167.68	734.684		0.576	936.979	380.02		0.576	1528.36	1166.61			0.576	1275.19	922.56		0.576	334.038	144.65		0.576	703.831	320.468
0.578	1245.87	798.968		0.578	952.279	389.759		0.578	1573.42	1232.18			0.578	1323.81	934.063		0.578	342.976	141.523		0.578	703.431	301.934
0.58	1270.7	854.293		0.58	973.145	417.275		0.58	1643.42	1291.31			0.58	1330.5	895.369		0.58	343.028	143.06		0.58	701.562	294.511
0.582	1279.3	843.017		0.582	952.067	379.811		0.582	1725.47	1361.04			0.582	1330.74	904.448		0.582	342.443	142.248		0.582	719.194	315.144
0.584	1271.52	826.435		0.584	952.47	392.765		0.584	1751.4	1359.13			0.584	1333.43	910.858		0.584	349.105	135.761		0.584	721.213	335.188
0.586	1239.36	753.564		0.586	968.846	396.017		0.586	1744.09	1378.86			0.586	1353.38	911.298		0.586	353.167	139.886		0.586	735.36	331.713
0.588	1249.78	792.167		0.588	975.86	408.116		0.588	1767.32	1415.61			0.588	1361.71	916.505		0.588	343.632	128.494		0.588	731.227	330.373
0.59	1267.7	821.481		0.59	968.407	404.059		0.59	1790.6	1437.52			0.59	1369.33	919.478		0.59	335.187	122.863		0.59	718.62	326.506
0.592	1265.43	860.646		0.592	991.518	419.671		0.592	1783.39	1425.78			0.592	1377.19	924.519		0.592	339.602	127.746		0.592	712.206	320.634
0.594	1273.13	895.133		0.594	1001.65	401.453		0.594	1822.81	1465.98			0.594	1391.84	911.249		0.594	353.348	136.598		0.594	706.502	314.149
0.596	1250.22	922.83		0.596	992.991	394.197		0.596	1834.6	1467.65			0.596	1405.55	903.11		0.596	363.14	150.82		0.596	694.704	309.516
0.598	1245.59	943.065		0.598	973.367	389.632		0.598	1898.41	1509.82			0.598	1434.9	923.193		0.598	369.166	158.752		0.598	707.473	330.228
0.6	1237.96	918.506		0.6	982.217	404.321		0.6	1915.98	1523.83			0.6	1463.05	934.701		0.6	382.07	179.219		0.6	707.666	348.031
0.602	1226.3	918.298		0.602	992.111	419.471		0.602	1901.41	1472.9			0.602	1476.96	937.001		0.602	398.252	199.954		0.602	705.381	343.745
0.604	1224.61	906.209		0.604	988.982	417.94		0.604	1892.01	1422.7			0.604	1475.22	933.541		0.604	407.729	197.045		0.604	704.153	312.32
0.606	1242.63	942.719		0.606	992.047	363.428		0.606	1898.19	1424.67			0.606	1442.78	887.244		0.606	404.884	179.78		0.606	682.621	263.64
0.608	1253.48	977.091		0.608	987.027	374.85		0.608	1892.66	1417.06			0.608	1443.97	905.606		0.608	393.029	168.608		0.608	679.17	235.122
0.61	1237.53	981.126		0.61	977.368	383.558		0.61	1892.55	1377.58			0.61	1455.51	924.684		0.61	392.443	169.154		0.61	685.543	230.165
0.612	1277.53	1031.54		0.612	973.548	358.634		0.612	1918.71	1382.19			0.612	1474.06	918.211		0.612	383.271	161.785		0.612	705.842	231.684
0.614	1340.43	1148.32		0.614	985.384	392.298		0.614	1957.07	1425			0.614	1497.71	928.127		0.614	378.85	142.476		0.614	716.59	235.243
0.616	1356.82	1170.51		0.616	1035.94	428.865		0.616	1967.92	1409.04			0.616	1517.1	921.789		0.616	374.833	145.842		0.616	736.781	249.542
0.618	1365.58	1169.16		0.618	1031.89	436.461		0.618	1961.86	1324.72			0.618	1543	930.752		0.618	375.243	131.487		0.618	752.448	259.666
0.62	1400.74	1175.27		0.62	1035.16	473.306		0.62	1946.4	1271.39			0.62	1536.96	925.462		0.62	374.134	111.759		0.62	734.014	242.602
0.622	1428.87	1145.69		0.622	1033.53	483.022		0.622	1962.31	1264.55			0.622	1525.74	933.285		0.622	373.45	117.21		0.622	735.615	229.515
0.624	1428.81	1099.74		0.624	1047.26	508.217		0.624	1996.32	1272.97			0.624	1567.98	970.651		0.624	377.433	122.874		0.624	720.556	234.042
0.626	1398.16	1026.64		0.626	1067.73	536.103		0.626	1984.43	1255.96			0.626	1603.78	1013.93		0.626	383.654	148.413		0.626	715.245	248.363
0.628	1415.09	1016.2		0.628	1081.23	493.857		0.628	2008.38	1254.55			0.628	1592.06	994.128		0.628	398.875	191.554		0.628	709.234	271.916
0.63	1399.82	989.607		0.63	1081.82	478.12		0.63	2005.95	1251.35			0.63	1613.01	992.719		0.63	408.322	225.899		0.63	721.412	267.541
0.632	1381.9	1002.96		0.632	1062.08	447.492		0.632	1987.75	1182.77			0.632	1635.67	1031.3		0.632	410.672	212.177		0.632	739.511	291.221
0.634	1365.71	1013.95		0.634	1066.8	416.998		0.634	2005.7	1172.83			0.634	1636.98	1052.96		0.634	407.051	194.633		0.634	750.402	329.254
0.636	1362.01	981.513		0.636	1052.51	403.138		0.636	2000.98	1188.5			0.636	1635.38	1054.8		0.636	402.627	166.66		0.636	752.369	318.021
0.638	1398.01	1078.26		0.638	1029.28	396.736		0.638	2031.14	1251.13			0.638	1651.26	1092.61		0.638	405.353	174.676		0.638	749.006	324.828
0.64	1454.09	1142.57		0.64	1039.72	408.918		0.64	2015.88	1273.84			0.64	1668.59	1126.99		0.64	418.178	193.457		0.64	735.747	296.45
0.642	1524.52	1272.7		0.642	1029.43	421.009		0.642	2005.79	1263.83			0.642	1677.78	1138.75		0.642	421.502	200.584		0.642	708.141	265.918
0.644	1546.09	1222.65		0.644	1063.85	461.481		0.644	2000.73	1345.69			0.644	1687.88	1144.97		0.644	428.035	210.415		0.644	712.411	257.933
0.646	1547.74	1220.23		0.646	1085.48	467.035		0.646	1967.46	1318.5			0.646	1681.49	1122.08		0.646	441.406	228.58		0.646	729.806	260.7
0.648	1553.07	1274.89		0.648	1101.1	462.441		0.648	1978.62	1258.51			0.648	1686.1	1147.25		0.648	419.367	203.37		0.648	746.03	276.935
0.65	1596.06	1355.65		0.65	1086.39	466.318		0.65	2010.97	1263.49			0.65	1699.53	1190.32		0.65	405.915	192.534		0.65	747.937	279.637
0.652	1600.37	1291.7		0.652	1096.06	472.369		0.652	2052.15	1266.2			0.652	1697.07	1209.98		0.652	412.741	208.857		0.652	748.688	298.743
0.654	1613.81	1289.52		0.654	1084.74	488.618		0.654	2048.84	1249.07			0.654	1710.78	1252.4		0.654	422.609	226.894		0.654	741.157	295.358
0.656	1624.27	1292.12		0.656	1072.97	507.515		0.656	2051.59	1273.54			0.656	1739.26	1258.1		0.656	422.388	232.277		0.656	731.864	301.996
0.658	1569.72	1199.96		0.658	1070.26	495.234		0.658	2064.31	1303.85			0.658	1738.89	1254.07		0.658	421.849	238.471		0.658	730.928	296.726
0.66	1596.01	1205.73		0.66	1061.18	490.454		0.66	2083.37	1329.04			0.66	1745.35	1265.39		0.66	433.165	247.224		0.66	727.76	299.305
0.662	1604.96	1169.28		0.662	1044.48	469.86		0.662	2117.8	1370.07			0.662	1747.8	1244.14		0.662	441.235	273.224		0.662	727.938	285.536
0.664	1629.21	1171.51		0.664	1017.36	447.656		0.664	2155.21	1371.48			0.664	1768.44	1270.86		0.664	454.564	303.936		0.664	731.033	293.673
0.666	1652.69	1209.27		0.666	1037.45	434.94		0.666	2160.37	1399.43			0.666	1769.56	1278.73		0.666	468.872	304.375		0.666	727.405	309.379
0.668	1650.44	1199.97		0.668	1039.59	432.975		0.668	2131.41	1348.28			0.668	1754.91	1261.8		0.668	472.366	293.931		0.668	736	315.291
0.67	1651.98	1221.97		0.67	1037.66	427.703		0.67	2112.97	1288.03			0.67	1770.39	1263.71		0.67	470.573	279.948		0.67	751.022	321.191
0.672	1635.72	1187.94		0.672	1044.48	448.788		0.672	2129.03	1287.69			0.672	1753.34	1257.28		0.672	466.201	263.654		0.672	764.09	317.118
0.674	1641.87	1113.38		0.674	1068.97	489.032		0.674	2158.25	1290.21			0.674	1723.92	1205.34		0.674	452.184	220.261		0.674	754.584	303.013
0.676	1695.95	1121.95		0.676	1120.95	570.512		0.676	2114.17	1268.24			0.676	1701.11	1168.66		0.676	434.558	182.375		0.676	761.504	314.222
0.678	1704.26	1092.87		0.678	1134.65	623.329		0.678	2115.05	1274.52			0.678	1702.07	1131.41		0.678	420.531	158.494		0.678	763.58	327.943
0.68	1744.19	1156.55		0.68	1163.88	675.645		0.68	2153.2	1293.18			0.68	1698.35	1090.87		0.68	405.62	153.611		0.68	773.05	357.048
0.682	1784.11	1213.18		0.682	1149.26	593.175		0.682	2160.03	1333.9			0.682	1699.21	1064.55		0.682	391.524	157.26		0.682	784.12	395.949
0.684	1813.72	1207.85		0.684	1129.6	492.61		0.684	2114.74	1295.43			0.684	1691.85	1070.44		0.684	389.277	158.934		0.684	789.507	408.461
0.686	1846.95	1265.63		0.686	1127.92	456.653		0.686	2117.32	1271.05			0.686	1711.36	1052.42		0.686	388.442	162.044		0.686	791.747	416.901
0.688	1883.18	1267.63		0.688	1126.92	443.733		0.688	2062.45	1228.52			0.688	1748.75	1056.86		0.688	394.33	182.484		0.688	799.446	430.927
0.69	1932.49	1295.14		0.69	1096.78	405.233		0.69	2089.94	1268.32			0.69	1786.21	1053.46		0.69	402.059	198.29		0.69	801.686	427.076
0.692	1980.61	1379.41		0.692	1092.63	399.448		0.692	2088.96	1252.44			0.692	1770.59	1001.44		0.692	403.99	219.322		0.692	779.814	395.243
0.694	2080.91	1499.4		0.694	1102.01	420.373		0.694	2083.59	1296.79			0.694	1747.96	970.56		0.694	401.594	215.068		0.694	774.058	356.606
0.696	2168.77	1613.04		0.696	1103.9	437.629		0.696	2081.01	1287.46			0.696	1690.78	959.73		0.696	393.341	195.995		0.696	777.149	343.184
0.698	2153.72	1582.53		0.698	1099.15	465.454		0.698	2052.55	1245.06			0.698	1638.63	910.001		0.698	398.911	193.119		0.698	779.207	307.523
0.7	2118.55	1520.44		0.7	1073.72	444.314		0.7	2002.8	1228.57			0.7	1625.36	947.881		0.7	395.878	176.425		0.7	800.657	308.131
0.702	2116.12	1504.42		0.702	1080.92	465.655		0.702	1933.69	1197.67			0.702	1602.83	991.715		0.702	399.623	175.48		0.702	829.121	306.04
0.704	2132.41	1529.75		0.704	1069.97	458.033		0.704	1867.07	1153.98			0.704	1597.15	998.273		0.704	403.21	167.941		0.704	841.946	319.174
0.706	2077.66	1495.74		0.706	1061.97	457.798		0.706	1860.72	1162.04			0.706	1608.68	1011.72		0.706	395.095	165.812		0.706	844.287	317.18
0.708	2006.92	1462.28		0.708	1022.19	434.466		0.708	1815.06	1136.76			0.708	1572.75	976.301		0.708	391.066	168.074		0.708	853.235	341.264
0.71	1954.04	1409.4		0.71	1007.82	462.747		0.71	1766.74	1133.95			0.71	1562.72	952.76		0.71	384.775	152.403		0.71	834.169	333.201
0.712	1891.08	1339.55		0.712	1027.01	476.273		0.712	1744.83	1133.44			0.712	1564.4	900.613		0.712	373.703	140.449		0.712	817.038	317.495
0.714	1878.24	1306.03		0.714	1035.75	435.67		0.714	1703.21	1086.25			0.714	1549.51	844.565		0.714	370.712	138.263		0.714	815.928	302.748
0.716	1846.8	1265.99		0.716	1042.22	452.458		0.716	1698.99	1149.17			0.716	1539.56	827.583		0.716	370.177	129.523		0.716	784.706	262.8
0.718	1818.1	1262.53		0.718	1023.12	463.799		0.718	1669.37	1138.15			0.718	1548.72	820.072		0.718	367.911	127.457		0.718	780.472	246.458
0.72	1782.39	1278.74		0.72	1025.77	466.124		0.72	1644.04	1181.74			0.72	1566.46	806.548		0.72	370.713	128.913		0.72	782.17	237.719
0.722	1780.84	1313.54		0.722	1020.95	435.071		0.722	1599.35	1170.46			0.722	1566.57	790.118		0.722	372.829	125.914		0.722	789.243	245.95
0.724	1789.52	1343.2		0.724	1027.23	435.32		0.724	1531.57	1115.91			0.724	1572.4	786.211		0.724	371.139	128.123		0.724	785.447	255.732
0.726	1785.99	1359.75		0.726	1039.33	415.466		0.726	1491.22	1075.65			0.726	1585.9	798.156		0.726	378.182	135.774		0.726	803.277	280.88
0.728	1781.39	1345.57		0.728	1068.38	455.084		0.728	1462.63	1056.98			0.728	1617.37	809.956		0.728	381.751	143.316		0.728	825.897	297.042
0.73	1793.43	1356.15		0.73	1060.79	430.804		0.73	1432.58	983.595			0.73	1643.21	849.583		0.73	375.869	138.359		0.73	823.406	307.655
0.732	1763.43	1315.61		0.732	1061.77	436.422		0.732	1423.49	937.024			0.732	1619.81	835.259		0.732	383.289	146.62		0.732	819.494	302.286
0.734	1776.02	1349.05		0.734	1054.03	411.912		0.734	1433.79	857.954			0.734	1578.54	761.595		0.734	390.932	151.365		0.734	814.934	313.339
0.736	1750.61	1370.98		0.736	1059.37	421.909		0.736	1390.3	776.578			0.736	1547.4	720.678		0.736	373.853	139.713		0.736	817.817	302.451
0.738	1739.95	1409.53		0.738	1072.88	459.516		0.738	1389.45	768.656			0.738	1552.61	702.397		0.738	369.579	136.787		0.738	828.632	306.336
0.74	1706.49	1429.71		0.74	1061.95	490.09		0.74	1386.93	757.884			0.74	1529.49	669.18		0.74	371.531	127.741		0.74	852.998	313.774
0.742	1666.68	1404.81		0.742	1036.15	466.746		0.742	1357.88	696.121			0.742	1542.55	669.36		0.742	371.301	112.324		0.742	878.166	322.332
0.744	1672.12	1394.83		0.744	1023.31	459.029		0.744	1326.98	677.018			0.744	1560.54	697.957		0.744	372.561	101.395		0.744	922.51	362.368
0.746	1655.78	1343.66		0.746	1011.14	432.967		0.746	1334.91	658.942			0.746	1575.07	677.578		0.746	367.231	99.2809		0.746	962.479	400.753
0.748	1653.62	1301.25		0.748	1007.32	425.419		0.748	1333.87	668.165			0.748	1603.19	683.047		0.748	368.186	110.676		0.748	1002.58	412.302
0.75	1641.8	1222.06		0.75	1021.55	431.575		0.75	1343.61	665.185			0.75	1613.84	623.13		0.75	366.199	130.353		0.75	1026.42	433.022
0.752	1650.47	1247.95		0.752	1004.85	453.421		0.752	1326.08	641.339			0.752	1599.98	598.729		0.752	365.072	120.067		0.752	1044.03	443.35
0.754	1642.94	1249.16		0.754	988.52	450.645		0.754	1315.2	617.873			0.754	1594.44	594.589		0.754	371.907	116.598		0.754	1065.02	471.917
0.756	1622.59	1227.98		0.756	1030.99	488.695		0.756	1308.76	631.18			0.756	1549.39	550.752		0.756	381.327	119.085		0.756	1072.53	491.236
0.758	1584.85	1176.23		0.758	1064.29	523.883		0.758	1280.01	643.726			0.758	1528.76	544.273		0.758	393.731	118.363		0.758	1061.2	488.446
0.76	1567.38	1151.34		0.76	1076.72	532.442		0.76	1264.58	618.991			0.76	1567.24	565.109		0.76	413.396	140.065		0.76	1044.35	482.863
0.762	1567.2	1167.41		0.762	1053.99	491.599		0.762	1259.71	618.42			0.762	1598.62	645.878		0.762	423.893	165.586		0.762	1044.18	494.98
0.764	1569.63	1130.67		0.764	1043.09	469.32		0.764	1278.65	644.762			0.764	1606.61	675.814		0.764	433.774	190.283		0.764	1013.57	476.893
0.766	1501.25	1062.09		0.766	1049.78	493.382		0.766	1304.08	680.164			0.766	1555.14	644.145		0.766	425.594	197.061		0.766	1019.58	465.251
0.768	1473.74	1018.35		0.768	1048.62	471.807		0.768	1307.95	687.404			0.768	1499.6	603.102		0.768	431.456	199.172		0.768	1003.55	440.916
0.77	1452.69	1009.54		0.77	1026.11	458.989		0.77	1312.63	686.09			0.77	1481.83	585.878		0.77	424.676	179.494		0.77	989.537	422.77
0.772	1432.89	983.608		0.772	1004.99	447.089		0.772	1334.93	714.076			0.772	1460.55	527.546		0.772	417.913	162.674		0.772	989.865	433.57
0.774	1405.51	937.323		0.774	950.733	418.671		0.774	1355.82	725.343			0.774	1430.35	494.639		0.774	418.634	151.571		0.774	991.88	422.287
0.776	1419.36	1001.21		0.776	947.524	392.117		0.776	1361.57	735.895			0.776	1383.97	449.425		0.776	428.971	175.751		0.776	988.279	397.948
0.778	1393.24	968.578		0.778	942.827	412.646		0.778	1373.75	748.668			0.778	1303.93	446.745		0.778	441.7	224.631		0.778	975.832	377.167
0.78	1351.61	951.472		0.78	948.377	414.363		0.78	1380.99	756.015			0.78	1264.03	475.07		0.78	444.528	237.27		0.78	975.822	343.192
0.782	1341.26	917.369		0.782	940.275	409.499		0.782	1350.34	701.805			0.782	1238.78	501.279		0.782	443.125	229.585		0.782	963.338	324.764
0.784	1304.08	887.228		0.784	934.955	395.857		0.784	1326.6	663.554			0.784	1214.77	509.649		0.784	444.844	216.116		0.784	981.123	345.601
0.786	1292.2	874.791		0.786	946.229	416.942		0.786	1283.55	647.564			0.786	1213.88	504.408		0.786	470.065	256.945		0.786	1001.79	371.004
0.788	1286.58	863.114		0.788	943.344	432.522		0.788	1274.42	687.114			0.788	1206.19	492.421		0.788	481.744	272.046		0.788	1014.15	394.312
0.79	1266.61	861.009		0.79	948.546	465.589		0.79	1253.6	662.335			0.79	1218.15	524.835		0.79	490.034	269.311		0.79	1042.87	410.925
0.792	1275.25	868.188		0.792	979.676	520.549		0.792	1240.34	637.666			0.792	1219.99	532.368		0.792	516.222	325.145		0.792	1071.33	439.467
0.794	1278.3	848.281		0.794	969.519	523.84		0.794	1236.55	624.642			0.794	1227.63	568.482		0.794	527.977	420.216		0.794	1088.01	459.303
0.796	1267.16	817.3		0.796	1004.6	536.841		0.796	1206.63	569.052			0.796	1217.11	566.789		0.796	526.975	459.269		0.796	1096.48	469.443
0.798	1233.88	787.573		0.798	1034.53	573.259		0.798	1230.14	532.344			0.798	1179.41	546.296		0.798	512.043	430.852		0.798	1096.29	475.944
0.8	1240.22	789.135		0.8	1015.69	578.972		0.8	1250.35	516.508			0.8	1150.02	522.823		0.8	464.657	279.237		0.8	1105.39	484.274
0.802	1224.92	773.764		0.802	1062.65	618.702		0.802	1271.82	536.652			0.802	1146.26	516.876		0.802	445.92	186.062		0.802	1126.66	497.806
0.804	1191.15	774.699		0.804	1050.82	638.667		0.804	1273.76	567.484			0.804	1136.36	506.947		0.804	429.647	142.161		0.804	1120.23	465.007
0.806	1203.33	798.536		0.806	1059.99	651.131		0.806	1255.11	583.301			0.806	1142.68	514.016		0.806	434.372	145.24		0.806	1115.38	431.14
0.808	1222.9	788.197		0.808	1057.3	661.986		0.808	1266.41	610.539			0.808	1185.11	575.6		0.808	428.775	144.183		0.808	1124.92	420.912
0.81	1227.21	822.441		0.81	1022.27	603.568		0.81	1294.12	629.614			0.81	1233.73	602.446		0.81	435.405	138.96		0.81	1166.93	424.243
0.812	1182.92	815.462		0.812	1052.4	566.434		0.812	1301.64	667.978			0.812	1232.61	577.31		0.812	430.022	133.237		0.812	1197.09	445.781
0.814	1152.23	808.596		0.814	1041.39	568.567		0.814	1329.28	677.806			0.814	1213.44	530.309		0.814	431.455	144.984		0.814	1223.59	486.336
0.816	1155.04	819.973		0.816	1050.06	557.097		0.816	1344.36	687.962			0.816	1206.24	538.767		0.816	442.978	154.384		0.816	1218.1	463.504
0.818	1154.9	829.935		0.818	1034.56	564.724		0.818	1335.32	680.842			0.818	1202.31	527.254		0.818	456.657	149.268		0.818	1215.03	482.897
0.82	1160.97	845.007		0.82	1066.24	563.094		0.82	1344.76	682.28			0.82	1179.04	528.109		0.82	461.817	130.818		0.82	1230.64	446.91
0.822	1165.8	814.823		0.822	1040.73	521.53		0.822	1346.52	690.715			0.822	1178.09	542.73		0.822	461.196	137.714		0.822	1247.18	447.495
0.824	1159.63	792.001		0.824	1015.89	491.073		0.824	1318.2	673.924			0.824	1186.15	531.491		0.824	466.334	141.434		0.824	1276.63	437.449
0.826	1139.25	780.719		0.826	993.165	461.004		0.826	1302.09	667.11			0.826	1183.84	534.291		0.826	479.662	153.864		0.826	1312.83	469.596
0.828	1122.4	778.131		0.828	977.495	424.581		0.828	1269.7	680.687			0.828	1175.87	516.04		0.828	495.293	161.899		0.828	1332.97	480.743
0.83	1124.63	762.235		0.83	992.21	441.902		0.83	1258.45	680.203			0.83	1195.23	522.437		0.83	484.851	163.72		0.83	1353.4	500.304
0.832	1131.46	773.288		0.832	1037.06	507.188		0.832	1212.14	681.316			0.832	1208.45	530.819		0.832	495.023	173.384		0.832	1330.23	469.456
0.834	1090.42	764.556		0.834	1039.95	511.015		0.834	1166.74	630.055			0.834	1198.99	547.233		0.834	472.982	169.997		0.834	1323.72	438.628
0.836	1074.9	734.321		0.836	1028.72	504.2		0.836	1145.67	577.149			0.836	1207.37	546.204		0.836	476.205	174.336		0.836	1331.79	424.33
0.838	1034.31	697.818		0.838	1051.48	514.001		0.838	1100.67	494.296			0.838	1198.09	514.833		0.838	470.75	173.464		0.838	1360.63	434.907
0.84	1021.75	659.335		0.84	1052.74	512.25		0.84	1091.13	452.229			0.84	1186.2	493.812		0.84	456.945	146.835		0.84	1378.38	412.163
0.842	1034.79	666.714		0.842	1053.69	456.255		0.842	1066.15	430.097			0.842	1195.01	492.045		0.842	450.46	148.171		0.842	1408.56	403.66
0.844	1040.82	665.983		0.844	1030.67	453.038		0.844	1058.62	430.744			0.844	1212.96	508.644		0.844	454.211	147.434		0.844	1464.76	415.897
0.846	1044.84	668.907		0.846	1020.33	457.399		0.846	1039.65	428.525			0.846	1219.79	539.602		0.846	466.254	160.017		0.846	1536.66	438.881
0.848	1058.13	652.905		0.848	1051.3	483.686		0.848	1016.48	411.735			0.848	1214.61	524.089		0.848	463.826	157.037		0.848	1545.28	447.586
0.85	1089.17	637.704		0.85	1078.18	531.348		0.85	1002.07	395.997			0.85	1213.93	540.412		0.85	473.692	160.723		0.85	1555.14	444.511
0.852	1113.75	651.863		0.852	1086.48	505.111		0.852	973.546	379.77			0.852	1205.96	535.4		0.852	477.64	157.354		0.852	1569.76	467.965
0.854	1106.26	629.878		0.854	1077.82	497.956		0.854	966.985	373.257			0.854	1225.41	539.062		0.854	486.689	153.829		0.854	1588.98	488.949
0.856	1118.46	595.665		0.856	1047.01	444.493		0.856	959.567	371.389			0.856	1262.16	566.022		0.856	488.459	168.926		0.856	1570.62	467.923
0.858	1114.66	614.074		0.858	1037.93	417.442		0.858	979.15	365.597			0.858	1276.57	563.865		0.858	502.58	175.232		0.858	1569.95	515.029
0.86	1145.56	619.621		0.86	1049.71	398.709		0.86	986.661	356.161			0.86	1267.63	549.066		0.86	511.723	183.386		0.86	1615.09	577.252
0.862	1154.51	660.095		0.862	1083.52	388.878		0.862	948.579	331.423			0.862	1269.3	508.36		0.862	533.886	206.472		0.862	1629.43	606.587
0.864	1118.16	665.13		0.864	1094.23	338.78		0.864	921.131	325.663			0.864	1271.69	483.986		0.864	552.471	221.835		0.864	1632.14	589.767
0.866	1119.07	690.957		0.866	1093.36	327.37		0.866	914.083	326.981			0.866	1291	491.795		0.866	566.268	248.993		0.866	1648.47	610.264
0.868	1103.29	657.36		0.868	1075.77	317.959		0.868	898.069	328.175			0.868	1309.29	497.119		0.868	579.517	268.161		0.868	1700.78	627.082
0.87	1119.61	676.493		0.87	1090.37	316.511		0.87	896.069	334.658			0.87	1292.25	486.75		0.87	597.248	287.205		0.87	1730.5	633.703
0.872	1136.73	718.313		0.872	1066.71	327.306		0.872	878.149	326.783			0.872	1277.52	500.733		0.872	612.09	307.368		0.872	1739.93	590.141
0.874	1161.85	740.064		0.874	1097.76	318.445		0.874	878.119	323.832			0.874	1258.85	491.309		0.874	621.201	339.133		0.874	1768.48	607.269
0.876	1123.99	675.298		0.876	1114.67	317.349		0.876	892.265	340.584			0.876	1220.58	451.045		0.876	633.804	356.94		0.876	1789.3	577.874
0.878	1105.41	692.553		0.878	1108.64	324.774		0.878	902.387	343.628			0.878	1195.36	444.872		0.878	658.188	412.292		0.878	1818.87	613.577
0.88	1089.31	696.703		0.88	1071.38	322.359		0.88	907.551	357.799			0.88	1166.47	437.851		0.88	686.334	452.383		0.88	1847.85	643.633
0.882	1068.2	685.384		0.882	1122.01	362.544		0.882	911.755	342.227			0.882	1146.28	422.899		0.882	737.308	529.881		0.882	1900.93	678.14
0.884	1081.21	661.693		0.884	1169.01	392.058		0.884	917.457	349.5			0.884	1147.99	408.365		0.884	776.722	628.227		0.884	1928.98	688.734
0.886	1093.77	648.2		0.886	1155.7	375.93		0.886	902.625	364.77			0.886	1145.21	391.07		0.886	847.531	779.078		0.886	1952.24	718.102
0.888	1156.56	680.985		0.888	1140.37	368.301		0.888	921.836	408.529			0.888	1156.38	378.699		0.888	912.051	945.224		0.888	1983.6	788.889
0.89	1242.06	745.96		0.89	1116.99	345.82		0.89	958.806	461.562			0.89	1162.44	380.269		0.89	946.447	1048.32		0.89	2015.26	806.345
0.892	1234.27	742.88		0.892	1111.88	323.918		0.892	968.335	477.376			0.892	1181.71	397.422		0.892	1011.18	1282.31		0.892	2028.98	806.586
0.894	1209.46	714.346		0.894	1114.66	328.072		0.894	964.415	518.709			0.894	1194.75	414.358		0.894	1103.05	1585.62		0.894	2014.08	795.042
0.896	1176.22	661.601		0.896	1140.76	320.101		0.896	960.019	548.473			0.896	1222.69	430.03		0.896	1196.51	1885.92		0.896	2064.79	854.959
0.898	1164.66	653.102		0.898	1180.76	328.774		0.898	944.389	554.99			0.898	1256.68	446.24		0.898	1290.6	2230.94		0.898	2110.27	910.224
0.9	1154.7	624.206		0.9	1190.42	339.46		0.9	939.027	539.548			0.9	1301.1	451.712		0.9	1397.19	2546.56		0.9	2170.32	954.611
0.902	1167.67	627.372		0.902	1220.52	362.435		0.902	917.9	454.173			0.902	1335.27	446.484		0.902	1500.38	2787.37		0.902	2218.62	932.285
0.904	1119	598.151		0.904	1220.85	373.917		0.904	910.837	368.125			0.904	1383.45	437.832		0.904	1579.09	2923.56		0.904	2306.76	977.062
0.906	1105.97	570.38		0.906	1269.99	394.077		0.906	917.448	352.139			0.906	1404.79	439.79		0.906	1691.92	3206.95		0.906	2365.1	1020.98
0.908	1092.04	545.317		0.908	1309.54	406.454		0.908	918.485	319.378			0.908	1379.59	437.348		0.908	1761.32	3372.66		0.908	2415.61	1051.58
0.91	1087.84	514.283		0.91	1280.19	368.753		0.91	937.057	326.721			0.91	1376.43	445.261		0.91	1824.57	3414.86		0.91	2473.31	1110.55
0.912	1129.87	553.147		0.912	1340.31	432.388		0.912	957.791	316.987			0.912	1412.54	463.138		0.912	1911.79	3376.28		0.912	2595.4	1212.14
0.914	1154.45	608.27		0.914	1372.83	425.886		0.914	984.356	286.157			0.914	1433.96	503.527		0.914	2017.16	3378.06		0.914	2735.57	1332.34
0.916	1142.92	596.511		0.916	1398.55	420.351		0.916	1022.61	289.374			0.916	1456.99	542.849		0.916	2136.85	3472.73		0.916	2884.88	1475.94
0.918	1174.15	581.39		0.918	1409.81	411.814		0.918	1014.05	289.029			0.918	1543.51	643.788		0.918	2327.79	3629.11		0.918	3123.64	1743.62
0.92	1257.45	629.087		0.92	1466.35	486.325		0.92	1040.9	305.696			0.92	1657.41	817.424		0.92	2573.42	3824.74		0.92	3428.94	2176.35
0.922	1310.4	643.145		0.922	1520.46	481.951		0.922	1062.78	312.433			0.922	1798.32	1037.35		0.922	2855	4252.46		0.922	3796.32	2786.81
0.924	1375.74	657.57		0.924	1606.71	549.791		0.924	1104.97	333.572			0.924	1977.73	1507.58		0.924	3060.46	4586.96		0.924	4110.5	3208.92
0.926	1432.72	693.558		0.926	1671.37	598.976		0.926	1135.2	360.355			0.926	2268.39	2145.03		0.926	3287.32	4817.91		0.926	4485.31	4034.11
0.928	1493.82	734.006		0.928	1785.15	725.634		0.928	1180.22	403.292			0.928	2556.53	2834.07		0.928	3694.14	5354.02		0.928	4936.47	4734.12
0.93	1546.22	787.505		0.93	1910.84	770.817		0.93	1240.38	411.534			0.93	2726.47	3148.22		0.93	4166.28	5993.4		0.93	5552.26	5857.23
0.932	1643.86	848.636		0.932	2139.61	1029.1		0.932	1291.14	384.981			0.932	3100.36	3969.56		0.932	4540.44	6234.42		0.932	6344.43	7289.83
0.934	1757.53	914.658		0.934	2333.1	1289.37		0.934	1323.85	399.28			0.934	3448.78	4697.37		0.934	4757.75	6057.62		0.934	7058.53	8059.63
0.936	1872.19	1077.71		0.936	2655.46	1863.9		0.936	1392.22	428.001			0.936	3581.48	4674.4		0.936	4910.65	5607.72		0.936	8162.8	9297.51
0.938	2175.14	1436.89		0.938	3002.64	2303.63		0.938	1511.38	619.994			0.938	3360.49	3956.38		0.938	5129.67	5495.27		0.938	9201.61	9562.16
0.94	2619.94	2076.41		0.94	3573.44	3298.86		0.94	1707.53	943.813			0.94	3327.93	3973.17		0.94	5324.54	5619.98		0.94	10268	9188.17
0.942	3410.6	3313.26		0.942	4386.78	4506.45		0.942	1960.85	1376.88			0.942	3415.88	4267.23		0.942	5491.72	5438.54		0.942	11764.8	9288.22
0.944	4534.2	5131.8		0.944	5282.37	5347.04		0.944	2290.16	1857.24			0.944	3603.57	4388.74		0.944	5862.89	5398.49		0.944	13439.8	9165.44
0.946	5932.43	7384.6		0.946	6361.72	6533.12		0.946	2661.22	2320.15			0.946	3924.2	4698.14		0.946	6442.01	5370		0.946	15170.8	9875.64
0.948	7137.33	8940.14		0.948	7908.25	7942.53		0.948	3117.68	2963.65			0.948	4321.62	5173.39		0.948	7091.46	5194.75		0.948	17435.9	11331.5
0.95	8073.62	9924.63		0.95	9852.28	9994.56		0.95	3362.86	3099.57			0.95	5060.52	5948.8		0.95	8115.6	5650.83		0.95	19250.5	12279.4
0.952	9021.11	10252.4		0.952	11362.9	11579.9		0.952	3761.08	3385.24			0.952	5987.31	6874.31		0.952	9332.73	6361.06		0.952	19751.9	12107.8
0.954	10296.8	10918.4		0.954	13139.6	13232.4		0.954	4034.11	3566.35			0.954	6738.55	7500.97		0.954	10513.6	7047.66		0.954	19410.1	11282.1
0.956	11482.8	11693.2		0.956	14563.6	13932.1		0.956	4232.8	3337.13			0.956	7019.81	6855.92		0.956	11995	7499.7		0.956	18257.2	10345.2
0.958	11796.7	10842.6		0.958	14834.3	12477.1		0.958	4680.85	3345.05			0.958	7483.13	6220.08		0.958	13425.2	7957.17		0.958	16978	10151.2
0.96	11532.6	8886.97		0.96	15420	11676.6		0.96	5302.41	3658.92			0.96	7575.74	4973.24		0.96	14785	8281.64		0.96	16136.2	9873.95
0.962	11600.3	7572.48		0.962	16104.5	11410.1		0.962	5974.81	4316.66			0.962	8029.41	4568.31		0.962	15797.5	8199.67		0.962	15621.4	10356.6
0.964	12600.3	8135.19		0.964	16028.4	11565.6		0.964	6864.33	4671.48			0.964	8770.69	5021		0.964	16668.2	8080.99		0.964	15093.6	11188.9
0.966	13987.5	10212.1		0.966	14633.2	10612.9		0.966	7627.92	4553.41			0.966	10374.3	6245.47		0.966	16865.3	8101.29		0.966	14622.4	11439.6
0.968	15635.8	12140.4		0.968	14260	11151.5		0.968	8290.89	4602.62			0.968	11846	7545.63		0.968	16215.7	8584.77		0.968	13512.5	10810.6
0.97	16465.2	12439		0.97	14843.7	11611.3		0.97	8750.32	4978.38			0.97	12618.5	7935.62		0.97	14573.9	8836.7		0.97	12066.4	10160
0.972	17534.2	12101		0.972	15102.3	12029.2		0.972	8899.04	4981.64			0.972	13261	8108.82		0.972	11978.7	8387.67		0.972	10479.1	9134.56
0.974	18450.3	12427.8		0.974	15496.1	13123.5		0.974	8584.61	5033.29			0.974	13239.4	8320.69		0.974	9514.24	7816.84		0.974	8717	8322.46
0.976	18223.3	13955.8		0.976	15523.3	14494.6		0.976	8377.94	5351.53			0.976	12560.7	7878.81		0.976	7372.49	6706.78		0.976	6990.3	7738.84
0.978	16080.5	14431.1		0.978	14753.4	14681.5		0.978	7791.97	6305.14			0.978	11258.6	7352.77		0.978	5576.15	5635.49		0.978	5452.36	6899.66
0.98	13756.5	14202.2		0.98	13894.9	14179		0.98	7120.64	6795.48			0.98	9575.35	7272.69		0.98	3985.56	3761.48		0.98	4188.22	5327.8
0.982	10655	12431.2		0.982	11987.3	12096.6		0.982	5717.19	5813.95			0.982	8312.04	7476.4		0.982	2889.41	2458.81		0.982	3265.58	4197.12
0.984	7228.63	9089.01		0.984	10409.2	11235.9		0.984	4550.01	5065.41			0.984	6607.89	7301.43		0.984	2182.16	1748.11		0.984	2434.96	2934.53
0.986	4588.03	5821.83		0.986	9269.83	11120.9		0.986	3578.86	4071.51			0.986	5231.74	6916.57		0.986	1767.14	1483.69		0.986	1863.95	2034.7
0.988	2922.46	3430.6		0.988	7557.71	10744.1		0.988	2622.29	2817.64			0.988	4108.02	6318.33		0.988	1431.91	1208.33		0.988	1491.11	1553.91
0.99	2211.96	2466.92		0.99	5474.63	7970.51		0.99	1791.11	1702.18			0.99	3308.43	5569.86		0.99	1233.06	1065.05		0.99	1147.93	1092.22
0.992	1631.88	1674.16		0.992	3847.82	5175.39		0.992	1237.77	1115.21			0.992	2551.21	4886.66		0.992	1049.13	989.153		0.992	888.741	750.953
0.994	1231.5	1246.92		0.994	2628.82	3268.29		0.994	794.331	642.327			0.994	1893.19	3923.86		0.994	925.359	1005.52		0.994	684.307	600.696
0.996	906.056	937.168		0.996	1697.1	2092.45		0.996	534.855	430.346			0.996	1353.07	2966.91		0.996	809.633	1069.58		0.996	461.351	392.952
0.998	542.812	647.928		0.998	906.727	1096.83		0.998	272.817	290.114			0.998	768.042	1663.81		0.998	506.824	815.784		0.998	242.556	229.45
1	24.9505	54.74		1	39.9681	74.7104		1	10.7654	17.7547			1	109.458	360.53		1	13.6458	25.4666		1	3.92418	7.53403

## Sheet: Figure 3
	Figure 3e						Figure 3f						Figure 3h					Figure 3m
	Mitocondria intensity (A.U.)						Mitocondria intensity (A.U.)						Mitocondria intensity (A.U.)
																			mitochondria ratio		ER ratio		R2
	Control	SLD	CLD				Formin2-/-	Formin2FL	FMN2ΔCLD	FMN2ΔSLD	FMN2IRK		Control	Myosin Vb tail					Mean	SD	Mean	SD	Mean	SD
	2.90949	1.2347	1.69787				1.12297	0.920069	1.70982	0.654218	0.71628		7.14384	3.24569				0	1.72942	0.32483	1.21385	0.267001	0	0
	4.42381	1.7053	2.96078				0.88841	2.02924	2.99174	0.682859	0.890089		3.17623	2.00316				5	1.7685	0.300534	1.18852	0.232928	0.387573	0.534168
	2.93695	1.84016	2.93118				1.36872	2.53249	2.3681	1.84104	0.888613		2.90552	2.02132				10	1.91932	0.268607	1.20844	0.243511	0.797569	0.969733
	4.09516	1.60446	1.43494				1.17071	1.29795	3.42148	3.44581	0.684136		4.24201	2.53627				15	1.91776	0.370826	1.21281	0.267987	1.01153	0.792102
	3.44696	1.81039	5.382				1.30811	0.768367	2.68549	0.729702	0.672724		4.62471	2.19237				20	2.09973	0.445175	1.27235	0.307825	1.399	1.33457
	3.43316	3.65745	0.85526				1.70342	1.9846	1.78132	1.23687	0.816682		4.72625	2.52231				25	2.20895	0.428154	1.28539	0.299624	1.22122	1.38598
	4.5298	2.50276	3.58198				1.22024	1.52234	3.35972	1.16237	0.798163		3.34258	1.89446				30	2.32585	0.444125	1.36349	0.369044	1.5985	1.13511
	4.14452	1.39959	1.4526				1.02581	2.08412	4.0796	0.899732	1.05083		2.9519	2.69571				35	2.46987	0.453776	1.38424	0.258693	3.11662	2.55046
	3.38651	1.72419	2.13904				0.962071	1.8112	1.60192	0.990174	1.71438		2.24203	1.8915				40	2.50458	0.484394	1.36235	0.360015	3.43347	2.87982
	4.05157	1.26415	3.25679				1.05135	2.52391	1.37807	1.1649	1.27885		3.30046	1.55478				45	2.68764	0.629373	1.43627	0.461068	3.74928	2.10714
	2.10027	1.53188	4.29				1.11743	2.48508	1.44484	1.43353	0.551912		3.56712	1.95418				50	2.96868	0.779364	1.54731	0.562859	5.1658	3.13879
	2.28063	1.9974	3.47444				0.961809	3.7045	1.49737	1.381	1.07811		2.115	2.09573				55	3.16105	0.994207	1.51858	0.516896	7.60823	2.54944
	3.66504	2.97625	1.85735				1.48542	2.51012	0.873322		1.72445		3.7117	1.64023				60	3.54507	1.29438	1.60454	0.56938	12.0441	5.53652
	2.01856	1.8249	1.99366				1.20734	1.86243	1.59252		1.23242		3.63007	2.77737				65	3.70385	1.28471	1.68556	0.626368	12.7588	6.17033
	2.40577	1.82081	2.38166				1.45155	1.37811	1.31079		0.926826		2.96332	1.93999				70	3.93483	1.34732	1.82524	0.752903	15.5164	6.51638
	2.21149	3.85894	2.95795				1.66108	1.16254	1.60326		1.21817		6.4838	1.88875				75	4.72715	2.2084	2.08811	0.781137	20.6254	9.34058
	2.3243	1.31472	4.20055				0.729295	2.03651	1.26916		0.656793		6.00361	2.49031				80	5.17207	2.3859	2.08955	0.753419	24.9551	12.5691
	3.98181	0.765524	3.59713					2.13858	2.8533		0.975535		3.87454	1.90315				85	5.63607	2.93737	2.07465	0.706336	29.5878	15.129
	3.44404	3.31013	1.69294					1.86445	1.57363		0.731855		2.46552	1.42347				90	6.17363	3.41215	2.19074	0.980131	34.8234	17.7246
	1.84421	1.48081	1.65148					1.35543	1.6805		0.696336		3.47923	1.35389				95	6.77795	4.41714	2.23233	0.744581	40.8167	21.2186
	2.45004	1.99544	2.7352					1.43325	1.63312		1.24169		2.89654	2.01016				100	7.01505	3.01862	2.40572	0.849439	51.5342	26.2896
	4.37891	2.97573	5.02899					1.62121	1.78013		0.550058		3.5482	2.98892				105	8.57695	4.59492	2.63964	0.997922	54.1928	38.0286
	2.41383	3.43595	3.58208					1.08004	1.63891		0.816606		2.48977	2.079				110	11.2627	8.08354	2.37045	0.78528	64.2993	37.489
	2.07754	1.24462	2.02247					1.00704	2.05428		1.09489		2.00754	1.63775				115	12.2617	7.07176	2.36415	0.724692	70.288	34.3461
	1.75015	1.00513	6.56843					2.05713	2.74804		0.898085		1.87936	2.62649				120	19.3356	11.5156	2.4795	0.728621	87.2256	47.1855
	1.67316	2.91384	3.01964						1.64047		1.04083		2.98162
	2.05857	3.08818	4.00043								0.843999
	3.29636	1.46981	4.36563								0.885436
	2.17346	2.66521	4.7686
	1.73027	1.84419	3.05959
	1.8492	1.24039	4.41905
	3.19436	1.22581	4.29315
	3.11614	1.63323	2.12775
	2.78678	1.61801	3.75934
	2.59146	1.5454	3.31021
	3.64413	2.44401	6.64064
	1.61912	1.8714	4.54988
	2.77027	1.08978
	2.82637	0.519159
	2.48778	1.40473
	4.44393	1.57577
	3.06521
	3.17777

## Sheet: Figure 4
	Figure 4k+4L
															Figure 4m
	Distance from central position (μm)
															Percentage(%)
	Time (min)	control		myosinVb		Drp1KD		MFN1 OE		MyosinVb-Acta
	0	0	0	0	0	0	0	0	0	0	0				Control	Myosin Vb tail	DRP1 KD	MFN1 OE	MyosinVb-Acta
	20	1.72832	1.63362	0.238726	2.11291	1.21649	1.64428	1.08049	1.54566	0.950557	1.16236				95.9	31.2	33.3	25	25
	40	4.21656	3.0682	0.787045	1.61026	1.69898	1.65676	2.27721	2.60808	1.99874	1.88618				82.7	33.3	35.2	44.4	33.3
	60	6.00554	3.27573	1.61296	1.61391	2.38981	2.30329	2.96301	3.12769	2.94076	2.60583				71.4	16.7	12.5	35	30
	80	8.23741	3.2959	2.0248	1.91148	2.45894	2.30396	3.58511	3.58133	3.80541	3.66169				80
	100	9.74526	2.86796	2.79748	2.32742	2.79531	2.84058	4.28589	3.75319	4.51852	3.9037				86.5
	120	11.1669	3.26884	3.40565	2.52253	4.05985	2.76978	4.91231	3.89841	5.27282	4.01606				70
		Mean	SD	Mean	SD	Mean	SD	Mean	SD	Mean	SD

## Sheet: Figure5
		Figure 5d							Figure 5f
									time(min)	Distance(μm)
		Percentage (%)							0	0
	mSSPB R73Q	47.4	52.6						1.66667	0.813012
	FH1FH2-mSSPB R73Q	100	0						3.33333	1.46342
									5	1.30082
									6.66667	1.13822
									8.33333	0.975614
									10	1.13822
									11.6667	1.30082
									13.3333	1.46342
									15	1.46342
									16.6667	1.30082
									18.3333	1.13822
									20	1.46342
									21.6667	1.62602
									23.3333	1.46342
									25	1.62602
									26.6667	1.62602
									28.3333	2.11383
									30	2.11383
									31.6667	2.43904
									33.3333	2.60164
									35	2.76424
									36.6667	3.25205
									38.3333	3.41465
									40	3.08944
									41.6667	3.41465
									43.3333	3.90245
									45	3.90245
									46.6667	3.41465
									48.3333	2.92684
									50	3.25205
									51.6667	3.57725
									53.3333	4.22766
									55	3.73985
									56.6667	3.73985
									58.3333	3.90245
									60	4.22766
									61.6667	5.20327
									63.3333	5.04067
									65	5.04067
									66.6667	4.71547
									68.3333	4.55286
									70	4.55286
									71.6667	4.87807
									73.3333	4.87807
									75	5.36588
									76.6667	5.04067
									78.3333	5.36588
									80	5.69108
									81.6667	5.85368
									83.3333	6.17889
									85	6.01628
									86.6667	5.69108
									88.3333	5.69108
									90	5.52848
									91.6667	5.04067
									93.3333	5.20327
									95	4.55286
									96.6667	4.55286
									98.3333	3.90245
									100	4.06506
									101.667	3.57725
									103.333	3.25205
									105	2.76424
									106.667	2.43904
									108.333	2.76424
									110	1.95123
									111.667	2.43904
									113.333	2.43904
									115	2.11383
									116.667	1.95123
									118.333	2.11383
									120	1.95123
									121.667	1.95123
									123.333	2.11383
									125	2.43904
									126.667	1.95123
									128.333	1.30082
									130	0.975614
									131.667	0.650409
									133.333	0.813012
									135	0.325205
									136.667	0.162602
									138.333	-0.1626
									140	-0.3252
									141.667	0.162602
									143.333	-0.3252
									145	-0.48781
									146.667	-0.48781
									148.333	-0.65041
									150	-1.13822
									151.667	-0.65041
									153.333	-0.81301
									155	-0.81301
									156.667	-0.97561
									158.333	-1.13822
									160	-0.97561
									161.667	-1.13822
									163.333	-1.30082
									165	-1.78863
									166.667	-0.97561
									168.333	-0.3252
									170	-0.81301
									171.667	-1.13822
									173.333	-1.30082
									175	-0.97561
									176.667	-1.30082
									178.333	-1.78863
									180	-1.78863
									181.667	-1.78863
									183.333	-1.78863
									185	-1.46342
									186.667	-1.78863
									188.333	-2.11383
									190	-1.78863
									191.667	-1.95123
									193.333	-1.30082
									195	-1.95123
									196.667	-2.92684
									198.333	-2.92684
									200	-3.08944
									201.667	-3.25205
									203.333	-2.92684
									205	-3.41465
									206.667	-3.57725
									208.333	-3.41465
									210	-3.25205
									211.667	-3.73985
									213.333	-3.57725
									215	-3.57725
									216.667	-4.06506
									218.333	-4.22766
									220	-4.71547
									221.667	-4.22766
									223.333	-4.39026
									225	-4.39026

## Sheet: Supplementary Figure 2
	Supplementary Figure 2b						Supplementary Figure 2e					Supplementary Figure 2g							Supplementary Figure 2j
		time	spindle periphery	outside spindle periphery				mitochodria intensity ratio				WT	Fmn2-/-	FMN2SLD					Rab11a vesicle speed
		3	124023	77265.8				Control	LatA-1			3.779	3.991	2.615					Control	Myosin Vb tail	Myosin Vb tail-Acta
		6	127191	72564.1				3.691	1.43908			7.856	5.727	3.461					0.253333	0.094731	0.129233
		9	127409	74504				5.99397	2.97563			4.643	5.889	5.986					0.140583	0.238543	0.131283
		12	124638	75253.8				3.15883	2.74386			5.273	3.317	3.163					0.18232	0.173938	0.17628
		15	116524	71863.8				1.74257	2.06694			9.195	4.98	3.151					0.24355	0.182678	0.372233
		18	102435	68034				3.97757	2.65026			4.747	4.38	3.171					0.073943	0.2045	0.333489
		21	96679	65760.3				3.70442	3.32116			5.951	4.107	8.189					0.231188	0.133367	0.173915
		24	89939.1	59823.6				3.31562	2.09605			8.733	3.827	2.966					0.077618	0.099311	0.15518
		27	84809.6	60691.2				2.47712	4.41634			7.124	4.251	3.564					0.175038	0.21208	0.24916
		30	87631.5	60423.9				2.52645	2.81581			5.813	3.224	2.695					0.266233	0.2844	0.237525
		33	89755.6	65149.9				2.8749	1.85377			3.013	3.438	2.567					0.502367	0.109317	0.175431
		36	97656.7	70922.4				3.45183	2.11876			4.104	5.991	1.723					0.1435	0.09085	0.187529
		39	102861	73434.9				5.48631	2.00266			6.501	5.397	5.006					0.203278	0.18435	0.15375
		42	103466	72761.7				2.77975	1.50934			2.976	3.674	7.482					0.15223	0.151017	0.178433
		45	103620	78204.7				2.96741	1.02798			4.614	3.584	5.669					0.219467	0.176183	0.146867
		48	105557	78155.6				3.34414	1.52992			2.005	6.018	4.632					0.567233	0.15066	0.107805
		51	101760	75602.4				3.74945	2.46837			2.485	3.386	5.865					0.188725	0.132975	0.078263
		54	107533	77753.3				3.19733	2.30498			5.288	2.836	1.927					0.185878	0.198964	0.386063
		57	103710	77792.3				3.71842	2.53032			3.839	4.841	6.793					0.161747	0.171311	0.088192
		60	108794	81272.6				4.05671	1.27419			3.903	3.101	4.64					0.184909	0.229127	0.178054
		63	112707	75458.5				4.45843	2.24471			5.654	6.066	3.635					0.201557	0.18205	0.133833
		66	110036	85532.8				4.69638	1.31589			4.782	5.916	3.297					0.158509	0.184771	0.15985
		69	114533	79253.7				2.69739	0.918373			2.166	2.409	2.847					0.11416	0.11454	0.34645
		72	117759	77964.9				2.39904	2.05217			5.697	2.691						0.182344	0.104886	0.178054
		75	118585	80314.5				2.49148	2.92842			3.346	2.72						0.228586	0.158591	0.093942
		78	124712	77060.4				3.7064	2.56501			4.568	3.154						0.127414	0.168767	0.183907
		81	120362	76070.5				5.94219	1.44683			3.142							0.137367	0.173956	0.186433
		84	122901	75564.8				3.91609	1.69731			3.551							0.190471	0.259075	0.199267
		87	125675	75429.9				1.64155	1.32946			5.999							0.256417	0.073864	0.173213
		90	123909	76874.7				2.02918	0.900839			4.181							0.3492	0.0809	0.0765
		93	127427	75369.8				2.01863	2.87725			5.678							0.3142	0.133789	0.057387
		96	124564	80497.8				4.72268	1.91083			5.698							0.30644	0.11195	0.104645
		99	123722	80130.3				3.32957	2.51395			4.921							0.143825	0.11491	0.184975
		102	134272	72092.4				5.87831	2.11907			9.593							0.1331	0.082464	0.3964
		105	130238	77244.3				5.26034	2.87626			6.251							0.222243	0.058275	0.173875
		108	137812	70524.1				5.55684	3.47065			3.144							0.128718	0.14371	0.13014
		111	138295	70158.7				4.15169	2.43027			8.315							0.142371	0.1027	0.184133
		114	135713	72656.1				4.35865	2.28526			3.261							0.270233	0.0707	0.11602
		117	141513	70954.1				5.07952	2.95152			4.198							0.158618	0.071118	0.220389
		120	139194	72846.4				3.42153	1.62394			5.148							0.134614	0.1466	0.275125
		123	144503	71423.3					2.22282			5.49							0.294567	0.073031	0.1694
		126	151188	70406.9															0.531375	0.178644	0.095787
		129	147206	73398.6															0.149267	0.215567	0.280463
		132	153052	69915.5															0.131	0.1825	0.15065
		135	153585	66389.1															0.235975	0.1555	0.212132
		138	155502	70001.8															0.1401	0.292625	0.105217
		141	162306	62455.6															0.203083	0.105636	0.128495
		144	162646	64573.9															0.209814	0.10595	0.169077
		147	162167	64146.4															0.16686	0.068713	0.287286
		150	163583	68002.4															0.130443	0.138517	0.152473
		153	171181	64029.3															0.121045	0.1153	0.134454
		156	174710	65032.2															0.097214	0.127	0.368327
		159	178573	61312.4															0.41005	0.152744	0.194104
		162	181177	60457.5															0.276433	0.147617	0.2342
		165	181298	64758.6															0.177329	0.247417	0.135292
		168	181607	64162.2															0.152056	0.257033	0.244187
		171	180887	61048.3															0.13525	0.136167	0.314633
		174	178185	62459															0.33135	0.093711	0.3586
		177	179711	65332.9															0.112391	0.16722	0.100362
		180	187209	61950.4															0.1391	0.077883	0.072673
		183	187757	60423.8															0.105638	0.6152	0.105108
		186	185687	63186.2															0.093338	0.149122	0.161567
		189	198504	64099.3															0.096025	0.365313	0.10498
		192	199300	58825.9															0.119775	0.083431	0.1882
		195	208125	55304.2															0.108017	0.172914	0.131508
		198	203243	58001.7															0.099318	0.4179	0.175157
		201	207618	58711.2															0.158171	0.192025	0.134708
																			0.130933	0.287686	0.24267
																			0.114183	0.1215	0.128238
																			0.152371	0.19845	0.07524
																			0.107938	0.167393	0.39394
																			0.092133	0.202243	0.23648
																			0.225375	0.448675	0.150833
																			0.19225	0.105189	0.09168
																			0.130433	0.233333	0.157478
																			0.167022	0.09025	0.14068
																			0.106567	0.1849	0.12219
																			0.184588	0.1254	0.1817
																			0.169425	0.14609	0.091873
																			0.12472	0.0729
																			0.13166	0.1579	0.115
																			0.14555	0.134933	0.218514
																			0.169089	0.066845	0.134133
																			0.19785	0.0897	0.350367
																			0.1825	0.345467	0.2543
																			0.189533	0.0861	0.126944
																			0.265038	0.23366	0.096314
																			0.164756	0.102673	0.113591
																			0.119592	0.131989	0.11345
																			0.3107	0.160893	0.175688
																			0.191833	0.221067	0.10098
																			0.149175	0.17185	0.331833
																			0.3164	0.10656	0.1392
																			0.1672	0.210867	0.09862
																			0.138091	0.096378	0.117613
																			0.243655	0.216767	0.20324
																			0.4645	0.45088	0.08855
																			0.170492	0.154575	0.151557
																			0.247713	0.111689	0.115063
																			0.152383	0.318725	0.1607
																			0.130109	0.2219	0.12555
																			0.14801	0.13856	0.139811
																			0.330733	0.337286	0.135483
																			0.135214	0.1717	0.16572
																			0.09516	0.09519	0.179433
																			0.183111	0.10788	0.238578
																			0.095629		0.09624
																			0.138892		0.17126
																			0.135978		0.2616
																			0.12098
																			0.116333
																			0.33425
																			0.156433
																			0.15472
																			0.2698
																			0.23312
																			0.124017
																			0.409067
																			0.109586
																			0.317

## Sheet: Supplementary Figure 3
									Supplementary Figure 3e
		Supplementary Figure 3b
										0	5	10	15	20	25	30	35	40	45	50	55	60	65	70	75	80	85	90	95	100	105	110	115	120
		Sec61/VapA	Sec61/Dil	Sec61/KDE						1.32	1.22201	1.2558	1.2289	1.18755	1.3069	1.36481	1.51859	1.9009	2.0251	2.10138	2.08566	2.21613	2.36965	2.50804	2.39525	2.45797	3.19568
		0.78	0.84	0.77						1.02979	1.06982	1.00483	0.947234	0.946553	0.961442	1.14782	1.2859	1.04419	1.09352	1.0842	1.07818	1.17321	1.21396	1.34055	1.2373	1.25156	1.22354	1.17618	1.34442	1.35417	1.48556	1.2614	1.31966	1.63647
		0.85	0.85	0.8						1.04519	0.999932	1.0439	0.979392	0.97929	0.973267	0.926518	1.00829	1.01846	0.975418	1.00567	1.0563	1.0633	1.10716	1.15885	1.34169	1.23961	1.29536	1.25387	1.3918	1.43622	1.43586	1.58191	1.62494	1.62494
		0.85	0.85	0.85						1.5579	1.44314	1.4909	1.55559	1.66966	1.65829	1.96725	1.52632	1.83492	1.99627	2.20733	2.00947	1.89952	2.13417	2.02784	2.73066	2.73484	2.32296	2.42283	2.68223	3.27447	3.70283	3.14636	2.94459	2.42056
		0.87	0.91	0.77						1.43535	1.41144	1.47661	1.39313	1.61392	1.61017	1.59849	1.78334	1.78334	2.03365	2.27846	2.27846	2.58755	2.72776	3.23784	3.23784	3.0791	3.05398	3.86684	3.22341	3.22341	3.22341	3.03583	3.03583	3.27889
		0.92	0.89	0.83						1.3355	1.31856	1.28985	1.40543	1.20847	1.26086	1.32718	1.38156	1.27117	1.26299	1.47931	1.50153	1.59677	1.56547	1.66779	2.0803	2.20712	2.45071	2.33908	2.536	2.77641	3.48212	2.80192	2.80192	2.72048
		0.88	0.78	0.77
		0.9	0.8	0.8
		0.84	0.87	0.83
		0.85	0.8	0.8
		0.81	0.75	0.79
		0.78	0.76	0.85
		0.87	0.81	0.84
		0.7	0.77	0.81
		0.74	0.79	0.8
			0.74

## Sheet: Supplementary Figure 4
			oocyte1										oocyte2								oocyte3							oocyte4									oocyte5								oocyte6
		mitochondria ratio		ER ratio		R2					mitochondria ratio		ER ratio		R2				mitochondria ratio		ER ratio		R2				mitochondria ratio		ER ratio		R2				mitochondria ratio		ER ratio		R2					mitochondria ratio		ER ratio		R2
	0	1.32523		1.02979		0				0	1.56566		0.879339		0			0	2.02826		1.04875		0			0	2.20252		1.5579		0			0	1.58586		1.43535		0				0	1.66902		1.47931		0
	5	1.39423		1.06982		0.014265				5	1.6927		0.888205		0.554353			5	2.02659		1.04519		0.134725			5	2.21643		1.44314		0.173821			5	1.58679		1.41144		1.4036				5	1.69424		1.50153		0.044676
	10	1.52154		1.00483		0.087725				10	1.80839		0.944565		2.53533			10	2.04639		0.999932		0.079978			10	2.3334		1.4909		0.26024			10	1.87087		1.47661		1.32868				10	1.93535		1.59677		0.493461
	15	1.40038		0.947234		0.106409				15	1.85294		0.996115		2.21344			15	2.24015		1.0439		0.77866			15	2.43585		1.55559		1.13015			15	1.71803		1.39313		1.54808				15	1.85919		1.56547		0.29242
	20	1.59194		0.946553		0.300033				20	1.83132		1.21624		3.82854			20	2.13733		0.979392		0.836512			20	2.89649		1.66966		1.89852			20	2.17808		1.61392		0.303841				20	1.96324		1.66779		1.22656
	25	1.63704		0.961442		0.193153				25	1.91749		1.24834		1.83769			25	2.25353		0.97929		0.649025			25	2.91149		1.65829		3.72648			25	2.30049		1.61017		0.911362				25	2.23367		2.0803		0.00962
	30	1.78753		1.14782		1.86196				30	1.92499		1.21368		1.85373			30	2.44047		0.973267		1.58539			30	3.02834		1.96725		3.41461			30	2.49101		1.59849		0.834002				30	2.28278		2.20712		0.04129
	35	1.89333		1.2859		2.57426				35	1.97657		1.32		6.1			35	2.51274		0.926518		2.15869			35	2.94522		1.52632		6.42338			35	2.55347		1.78334		0.666297				35	2.93789		2.45071		0.777114
	40	1.94964		1.04419		5.19562				40	1.85609		1.22201		4.02672			40	2.60824		1.00829		2.03233			40	2.94279		1.83492		7.94682			40	2.72788		1.78334		0.09602				40	2.94283		2.33908		1.3033
	45	1.98381		1.09352		5.98398				45	2.07469		1.2558		5.97521			45	2.5024		1.01846		2.39688			45	2.94279		1.99627		4.59978			45	2.96992		2.03365		0.804625				45	3.6522		2.536		2.73524
	50	2.11003		1.0842		6.17482				50	2.05515		1.2289		7.12816			50	2.74517		0.975418		2.15632			50	3.39312		2.20733		9.78899			50	3.73576		2.27846		1.56012				50	3.77286		2.77641		4.18637
	55	2.17981		1.07818		9.71252				55	2.01764		1.18755		9.72419			55	2.683		1.00567		3.60403			55	3.80146		2.00947		9.41758			55	4.37463		2.27846		5.53853				55	3.90978		3.48212		7.65255
	60	2.31614		1.17321		11.6736				60	2.17893		1.3069		16.2467			60	2.67376		1.0563		4.28578			60	4.39658		1.89952		9.90024			60	5.07324		2.58755		9.96765				60	4.63176		2.80192		20.1907
	65	2.58967		1.21396		14.1661				65	2.35787		1.36481		21.6337			65	2.88146		1.0633		4.84966			65	4.01603		2.13417		11.6474			65	5.27262		2.72776		7.38283				65	5.10546		2.80192		16.8733
	70	2.69084		1.34055		17.5902				70	2.53347		1.51859		25.7936			70	3.04755		1.10716		7.55573			70	4.77229		2.02784		9.39133			70	5.75382		3.23784		16.4126				70	4.81099		2.72048		16.355
	75	2.83927		1.2373		18.1265				75	2.74704		1.9009		36.5635			75	3.2917		1.15885		11.2242			75	5.40177		2.73066		15.2053			75	8.3965		3.23784		26.6665				75	5.68664		2.66365		15.9663
	80	3.08431		1.25156		23.5763				80	2.83194		2.0251		49.6277			80	3.76043		1.34169		18.6214			80	6.01793		2.73484		16.046			80	8.98248		3.0791		24.6293				80	6.35533		2.85595		17.2297
	85	3.19464		1.22354		27.956				85	2.93266		2.10138		56.716			85	3.87023		1.23961		19.99			85	6.52477		2.32296		13.6599			85	10.6259		3.05398		35.0804				85	6.66823		2.94228		24.1245
	90	3.29521		1.17618		32.6551				90	3.24211		2.08566		68.7088			90	4.04618		1.29536		20.2273			90	6.9325		2.42283		21.2952			90	12.0506		3.86684		35.7994				90	7.47523		2.79885		30.2547
	95	3.91866		1.34442		44.2735				95	3.36601		2.21613		80.4497			95	4.52097		1.25387		23.9245			95	7.1616		2.68223		24.9166			95	15.2848		3.22341		41.882				95	6.41568		2.79885		29.4538
	100	4.76615		1.35417		61.0409				100	3.90167		2.36965		100.977			100	5.20501		1.3918		37.6841			100	8.64902		3.27447		30.7338			100	11.9668		3.22341		38.6565				100	7.60166		2.72931		40.1128
	105	5.19545		1.48556		56.936				105	4.82071		2.50804		129.365			105	6.3019		1.43622		40.1853			105	9.74135		3.70283		30.6778			105	17.1437		3.22341		32.068				105	8.25856		2.9582		35.9241
	110	6.62183		1.2614		82.4682				110	5.36972		2.39525		133.258			110	5.99037		1.43586		43.4518			110	11.0218		3.14636		36.8732			110	26.8309		3.03583		44.8739				110	11.7416		3.30572		44.87
	115	7.73142		1.31966		91.7259				115	6.44928		2.45797		130.438			115	7.59746		1.58191		52.9258			115	11.1377		2.94459		39.4941			115	24.9434		3.03583		56.0336				115	15.711		3.4445		51.1107
	120	12.3805		1.63647		121.91				120	7.22432		3.19568		165.698			120	15.1408		1.62494		65.7356			120	13.7004		2.42056		39.5046			120	33.0288		3.27889		71.0285				120	34.5388		3.0793		59.477

## Sheet: Supplementary Figure 5
				Co-evolution																		Supplementary Figure 5f															Supplementary Figure 5g							Supplementary Figure 5h
	Supplementary Figure 5b			Time (min)	Mito Ratio	Spindle x^2 (micron^2)			Supplementary Figure 5d								Supplementary Figure 5e
				0.0166667	1	0																Original						After removing t > 211 mins
				1.01667	1.0463	0.342803						Spindle migration starting time (min)										σ = 5 × 10−3 pN	σ = 2 × 10−3 pN	σ = 1 × 10−3 pN	σ = 5 × 10−4 pN	σ = 1 × 10−4 pN		σ = 5 × 10−3 pN	σ = 2 × 10−3 pN	σ = 1 × 10−3 pN	σ = 5 × 10−4 pN	σ = 1 × 10−4 pN					Up/U0 = 0.2	Up/U0 = 0.3	Up/U0 = 0.4	Up/U0 = 0.5	Up/U0 = 0.6	Up/U0 = 0.7			Umt0 (pN·µm) = 0.06	Umt0 (pN·µm) = 0.08	Umt0 (pN·µm) = 0.10	Umt0 (pN·µm) = 0.12	Umt0 (pN·µm) = 0.14
				2.01667	0.943925	0.0295417							experiment		simulation		experiment		simulation			23	41	180	203	211		23	41	180	203	147					23	60	55	50	92	128			83	61	64	40	21
				3.01667	0.98	0.000520347							90		41		30		32			9	46	7	204	147		9	46	7	204	150					24	108	52	64	63	142			81	85	52	130	74
				4.01667	0.990196	0.0235414							150		199		45		42			15	148	91	211	211		15	148	91	148	136					55	46	55	75	111	86			79	66	98	47	60
				5.01667	1	0.026729							150		92		30		11			3	56	112	211	150		3	56	112	91	201					47	62	63	78	69	88			59	67	78	62	47
				6.01667	1.01075	0.00882583							80		75		40		38			2	19	53	148	136		2	19	53	28	154					35	59	27	38	149	107			71	53	41	99	113
				7.01667	0.989474	0.0685582							250		122		35		23			8	64	64	91	211		8	64	64	106	97					22	92	102	95	81	76			105	72	53	76	32
				8.01667	0.948454	0.000667064							200		65		35		38			50	83	71	211	201		50	83	71	142	167					56	35	87	58	80	155			57	68	138	59	107
				9.01667	1.09574	0.102115							190		111				39			55	132	94	28	154		55	132	94	36	190					34	51	51	93	82	58			129	48	104	68	48
				10.0167	1.01053	0.048934							140		150				64			4	23	78	106	211		4	23	78	109	162					31	13	46	100	125	160			57	95	96	74	32
				11.0167	1.02062	0.000317885							150		35				25			10	36	40	211	97		10	36	40	72	167					47	57	45	74	150	71			79	48	51	55	62
				12.0167	0.989899	0.000527466									49				28			5	92	96	142	167		5	92	96							18	63	88	65	113	146			58	122	56	68	73
				13.0167	1.02	0.00770934									33				35			5	20	54	36	190		5	20	54							27	40	101	73	95	117			94	60	46	77	49
				14.0167	1	0.0222614									126				59			6	28	108	109	162		6	28	108							27	71	74	75	98	93			137	69	42	31	54
				15.0167	1.02062	0.000684911									60				45			5	30	211	211	167		5	30								47	53	27	45	82	152			60	76	60	89	84
				16.0167	0.930693	0.0418642									121				45			7	130	211	72	211		7	130								28	58	33	58	130	84			68	47	39	74	116
				17.0167	0.97	0.00268505									81				34
				18.0167	1.05263	0.015989
				19.0167	1.01042	1.12504e-05
				20.0167	1.05155	0.0233376
				21.0167	1.07527	0.0474077
				22.0167	1.12903	0.0126826
				23.0167	1.05495	0.0638169
				24.0167	1.05495	0.00173751
				25.0167	1.01053	0.00488702
				26.0167	1.07865	0.0314448
				27.0167	0.978022	0.0435083
				28.0167	1.01075	0.0115284
				29.0167	1	0.0191336
				30.0167	0.978947	0.0809655
				31.0167	0.978947	0.0625591
				32.0167	1.05556	0.00467865
				33.0167	0.978723	0.113664
				34.0167	0.9375	0.0396236
				35.0167	1.03226	0.0138236
				36.0167	1.02222	0.0394196
				37.0167	0.968421	9.88553e-06
				38.0167	0.978947	0.0422599
				39.0167	1.04396	0.059107
				40.0167	1.06593	0.0494951
				41.0167	1.02174	0.0885153
				42.0167	0.928571	0.0812078
				43.0167	0.989362	0.109415
				44.0167	1.06667	0.230896
				45.0167	0.978723	0.548353
				46.0167	1.06818	0.140398
				47.0167	1.08046	0.152323
				48.0167	1.08989	0.120298
				49.0167	1.08696	0.132605
				50.0167	1.01075	0.332588
				51.0167	1.02198	0.117361
				52.0167	1.02174	0.122808
				53.0167	0.939394	0.0872417
				54.0167	0.978261	0.254104
				55.0167	0.89899	0.361017
				56.0167	0.979167	0.161615
				57.0167	0.968085	0.28125
				58.0167	0.957447	0.146476
				59.0167	1	0.213966
				60.0167	1	0.177307
				61.0167	1.02299	0.310762
				62.0167	0.978495	0.11297
				63.0167	1.09091	0.0870707
				64.0167	1.02198	0.31968
				65.0167	1.03191	0.298433
				66.0167	1.02247	0.0406027
				67.0167	1.01136	0.223385
				68.0167	1.04598	0.36389
				69.0167	1.04651	0.545534
				70.0167	0.989011	1.06694
				71.0167	1.10588	0.807991
				72.0167	1.21519	1.04436
				73.0167	1.18293	1.14816
				74.0167	1.14458	1.37568
				75.0167	1.1125	1.9162
				76.0167	1.1875	1.66213
				77.0167	1.0875	1.07256
				78.0167	1.05882	1.49092
				79.0167	1.04762	1.33195
				80.0167	1.125	1.55196
				81.0167	1.02326	1.00945
				82.0167	1.11905	0.964278
				83.0167	1.08333	0.842116
				84.0167	1.1625	1.27865
				85.0167	1.07229	1.97729
				86.0167	1.15789	2.01404
				87.0167	1.16667	2.64723
				88.0167	1.22667	2.46474
				89.0167	1.19231	2.47527
				90.0167	1.12821	1.79216
				91.0167	1.15789	1.80191
				92.0167	1.14474	2.16956
				93.0167	1.14103	2.82175
				94.0167	1.10256	2.20026
				95.0167	1.21622	1.96234
				96.0167	1.20833	1.45789
				97.0167	1.10811	2.09986
				98.0167	1.26027	1.82895
				99.0167	1.14865	2.44517
				100.017	1.20833	2.49599
				101.017	1.19178	3.08671
				102.017	1.21429	3.79124
				103.017	1.21622	3.58813
				104.017	1.27536	3.59179
				105.017	1.11842	4.33512
				106.017	1.25	3.59303
				107.017	1.30435	5.16397
				108.017	1.40909	3.48822
				109.017	1.33333	4.74133
				110.017	1.34848	6.39735
				111.017	1.37313	7.20017
				112.017	1.32857	8.42709
				113.017	1.5	7.65241
				114.017	1.55385	7.79192
				115.017	1.54688	6.99919
				116.017	1.60345	6.37556
				117.017	1.64407	7.58633
				118.017	1.78571	8.56262
				119.017	1.78182	8.22891
				120.017	1.77358	8.92951
				121.017	1.79245	9.78519
				122.017	1.81481	10.4083
				123.017	1.76364	9.94888
				124.017	1.76364	11.779
				125.017	1.7193	11.6142
				126.017	1.92453	14.0688
				127.017	2.05769	12.0228
				128.017	1.92453	12.9336
				129.017	2.06	13.58
				130.017	2.14286	18.1595
				131.017	2.22449	18.949
				132.017	2.35556	18.5689
				133.017	2.13725	18.8674
				134.017	2.11538	22.9141
				135.017	2.2766	21.3683
				136.017	2.2766	24.9974
				137.017	2.46667	25.5063
				138.017	2.59091	27.8863
				139.017	2.60976	30.8302
				140.017	2.74419	28.8803
				141.017	2.66667	28.8122
				142.017	2.60465	34.238
				143.017	2.85714	34.0401
				144.017	2.975	37.4261
				145.017	3.15789	38.1018
				146.017	3.13158	41.6098
				147.017	3.32432	44.9491
				148.017	3.79412	51.5878
				149.017	3.93939	52.8574
				150.017	4.06061	56.7654
				151.017	4.43333	58.4457
				152.017	4.65517	66.7936
				153.017	4.32258	66.8029
				154.017	4.85714	68.5641
				155.017	5.42308	76.1724
				156.017	5.25	81.7778
				157.017	5.875	83.3793
				158.017	5.65385	88.5734
				159.017	6.16667	96.4091
				160.017	6.65217	97.8068
				161.017	7.47619	106.093
				162.017	7.18182	108.466
				163.017	7.7619	107.49
				164.017	9.11111	117.453
				165.017	8.94737	126.291
				166.017	9.38889	134.342
				167.017	11.1333	142.326
				168.017	11	148.335
				169.017	12	157.185
				170.017	12.1333	168.995
				171.017	13.4286	173.937
				172.017	12.7857	183.69
				173.017	13.2143	189.972
				174.017	15.4615	200.482
				175.017	16	201.56
				176.017	18.3636	206.965
				177.017	22.4444	216.592
				178.017	26.25	223.427
				179.017	26.875	242.054
				180.017	31.2857	242.501
				181.017	32.7143	252.915
				182.017	38	256.406
				183.017	37.5	268.776
				184.017	47.6	285.134
				185.017	49	295.266
				186.017	50	307.56
				187.017	49.6	314.755
				188.017	51.2	326.83
				189.017	51.2	340.274
				190.017	63.5	362.564
				191.017	54.2	367.625
				192.017	65.25	381.394
				193.017	67	395.185
				194.017	68	407.372
				195.017	70.5	415.353
				196.017	71.5	422.144
				197.017	72.25	438.363
				198.017	76	450.758
				199.017	75.25	462.062
				200.017	79.25	473.476
				201.017	79.75	489.889
				202.017	79.25	503.327
				203.017	81.5	515.935
				204.017	82.5	531.512
				205.017	83.25	548.073
				206.017	84.25	548.111
				207.017	87.5	570.766
				208.017	87.25	580.613
				209.017	87	604.536
				210.017	89	615.642
[truncated: 1 more columns]

## Sheet: Supplementary Figure 6
Supplementary Figure 6b							Supplementary Figure 6c												Supplementary Figure 6d
		normalized intensity					Control	Drp1 RNAi	MFN1 OE		Control	Myosin Vb tail	Myosin Vb tail-Acta	Oligomycin				Control	DRP1 KD	MFN1 OE	Myosin Vb tail	Myosin Vb tail-Acta	BAPTA-AM
		Control	DrP1 KD				953	904	935		1001	964	941	1321				7547.17	5605.15	4914.5	12114	9382.59	5443.61
	Exp1	1	0.45043				968	945	916		967	956	964	1346				4964.03	6357.73	7417.31	3828.91	6077.55	7627.39
	Exp2	1	0.649483				967	922	924		1053	968	946	1397				4998.29	6792.07	8472.59	6338.96	5366.96	4003.97
							973	923	925		1026	966	952	1346				7651.95	5139.81	8136.87	8887.33	6957.12	5189.36
							994	938	936		993	963	955	1296				10522.3	4590.12	9508.77	5744.53	6893.38	8434.83
	average	1	0.549956				977	948	934		954	983	1080	1260				2897.82	3690.11	6221.37	6219.02	6053.53	6022.44
							963	928	896		1000	995	1010	1309				6745.68	7594.51	8058.09	10067.8	5539.42	7958.17
							994	941	906		1014	979	990	1310				12273.8	5281.02	4835.91	3917.22	4766.21	5826.45
							967	938	899		1030	980	1000	1300				9012.78	4007.28	7853.82	6282.45	4602.49	9559.61
							970	950	920		1010	985	976	1310				12555.8	6131.74	7423.61	5969.14	8183.78	9672.91
									915		936	895	991					13132.1	8130.23	9170.55	9309.76	6491.66	3915.95
							922		923		951	969	973	1303				4878.83	8491.44	10517.7	15728	9443.4	5388.16
							916				955	942	964	1265					7571.6	11540.8	4616.1	5632	9084.13
							938	946	924		982	957	1007	1300				10693.8	5176.74	3636.22	5572.05	8367	8396.72
							920	929	919		957	976	980	1278				8931.07	9055.44		7251.1		3921.5
							925	935	916			970		1280				6650.42		8756.24		8832.92	7768.53
							927	954	1052					1290				12117.4	9514.53	11796.7	6010.4	10266.1	6874.54
							909	937	943		984	1042	989	1298				4368.84	5050.6	11596.8	7627.42	8652.12	6738.98
							919	958	948		953	1039	1002	1300				21422.6	16548.9	8301.41	9911.75	5402.86	5523.38
							923	911	915		1008	1100	989	1293				5664.12	10236.8	9692.56	7909.84	8518.94	2613.27
							917	967	916		989	1053	999	1289				12995.2	9595.6	12941.4	6875.62	8228.52	6456.59
								919	901		1011	1013	979					8887.43	6177.4	15223.5	5992.6	4235.73	5413.93
								952	936		989	1042	975					18707.2	7939.03	8967.94	8983.03	12516.5	5275.71
											1050	1070	998						13071.2	6184.95	11789.8	7379.41	6676.71
											1014	1035	981					14739.9	11293.8	11301.8	6677.96	6644.5	4774.08
											1022	1030	965					14556.2	9057.24				6859.66
											1063	1017	1054					11485.6	5949.26	26314.1	11889	12374.6
																		10237.3	6310.9	22554	14635	13683.1	5830.81
												985	984					32523	8906.27	22423.9	12481.1	8673.4	5868.24
											1038	1005	973					11816.2		23923.4	12881.9	12677.7	7848.36
											1006	983	983					22353.1	13740	16188.6	15568	17072.9	9262.04
											1037	988	979					12199.2	7274.47	26030.8	19256.1	21455.8	3829.76
											1049	993	961					14355.7	15758.3	28256.1	11957.5	23823.4	5423.56
											1020	1066	952					15142.9	16571.6	14224	12309.2	19450.2
											1010	1011	979					12710.9	16114.1	12971.8		22868.8
											1010	1008	954					10857.2	19906.5	9174.8		24859
											1014	999	950					10260.6	17344.9
											1012	984	962					9821.66	19793.1		8044.73
												983						8099.98	20610.9	5369.62	11676.4	6703.56
											951							7731.91		5426.45	8284.12	6737.26
											981							11924.9	5476.77	4905.33	8262.13	9118.7
											989							14887	10622.7	4696.86	5828.69	13699.1
											1002							11257	6543.72	9365.39	8079.54	2352.01
											990							9350.56	7536.94
											949							7468.31	6773.62
											955							9828.2
											949							9501.86
											1112							12242.3
											974							9430.79
																		6938.36
																		14662.1
																		9396.33
																		7422.65
																		7703.75
																		11575.4
